# Supplementary material for: Study on the spatiotemporal variation and driving factors of soil erosion based on sampling method in the loess hilly area of western Henan Province, China
Source: PLoS One. 2025 Dec 5;20(12):e0338185. doi: 10.1371/journal.pone.0338185 (PMC12680205; doi:10.1371/journal.pone.0338185)
Supplement: S1 Table — (XLSX) [file pone.0338185.s001.xlsx]

## Sheet: 2011
2011年
调查单元	侵蚀面积占比/%	侵蚀模数	NP	PD	CONTAG	SHDI	SHEI	海拔	坡度	坡长	温度	降水	土壤有机质	NDVI	GDP	Light	POP			地理探测数据离散化：	分割4	NP	PD	CONTAG	SHDI	SHEI	海拔	坡度	坡长	温度	降水	土壤有机质	NDVI	GDP	Light	POP		分割5	NP	PD	CONTAG	SHDI	SHEI	海拔	坡度	坡长	温度	降水	土壤有机质
1	47.3017	1567.38	6	6	57.7261	0.9989	0.7205	446.617	17.3436	1.7443	13.6375	749.2	0.7005	0.416144	2661	4	845					4	3	3	5	4	2	5	4	3	3	2	2	3	2	4			4	3	3	6	5	3	5	5	3	3	3
2	18.5256	570.232	8	8.058	65.0272	0.8178	0.5899	589.706	2.81977	1.24777	13.3021	758.175	1.252	0.409306	4699	36	1151					5	4	4	4	3	3	1	1	2	3	3	2	4	4	4			5	4	4	5	4	4	2	2	3	4	4
3	54.0236	763.972	9	9.0389	59.3976	0.9498	0.6851	631.545	10.3029	1.39351	13.3167	757.8	1.34	0.423644	2833	21	886					5	4	3	5	4	3	3	2	2	3	4	2	3	3	4			6	4	4	5	5	4	4	2	3	4	5
4	64.2366	3085.67	7	7.0232	57.5334	0.9816	0.7081	654.038	8.23056	1.47452	13.1569	755.267	2.399	0.432875	3128	47	741					4	3	3	5	4	3	3	2	2	3	5	2	3	4	3			5	4	3	6	5	4	3	2	2	4	6
5	6.87077	1191.69	6	6.0405	61.204	0.9745	0.703	515.189	3.66213	1.38176	13.56	738.947	1.9625	0.393887	3544	62	1125					4	3	3	5	4	3	2	2	3	2	4	1	4	4	4			4	3	4	6	5	3	2	2	3	3	5
6	57.908	1274.18	6	6.0078	62.3313	0.9354	0.6748	474.248	11.8736	1.63167	14.0494	741.346	1.479	0.443254	1854	0	608					4	3	3	5	4	3	3	3	3	3	4	2	3	1	3			4	3	4	5	4	3	4	3	4	3	5
7	34.7874	960.416	11	11.0022	51.0834	1.1473	0.8276	603.196	5.09331	1.47931	13.6306	755.317	2.984	0.445675	2532	0	586					5	4	2	5	5	3	2	2	3	3	5	2	3	1	3			6	5	2	6	6	4	2	2	3	4	6
8	8.50658	198.471	3	3.0018	92.6572	0.1305	0.1188	759.431	9.35826	1.5833	13.235	769.36	1.479	0.55022	1607	0	509					2	2	5	2	2	4	3	2	2	4	4	4	3	1	3			3	2	6	2	2	4	3	3	3	4	5
9	45.3526	207.216	1	1.0034	0	0	0	1148.38	15.7149	1.80574	11.1317	802	2.07	0.60985	1844	0	146					1	1	1	1	1	5	4	5	1	4	4	5	3	1	1			1	1	1	1	1	6	5	6	1	5	5
10	16.2045	553.113	9	8.9991	64.2725	0.9811	0.6096	870.287	7.14327	1.53793	12.775	765.688	2.399	0.4287	2863	0	908					5	4	4	5	3	4	2	2	2	4	5	2	3	1	4			6	4	4	6	4	5	3	2	2	4	6
11	58.6777	457.334	3	11.6279	56.0735	0.5295	0.764	830.028	18.3991	1.82201	12.9167	763.25	1.054	0.426875	2131	0	370					2	4	3	3	4	4	5	5	2	4	3	2	3	1	2			3	5	3	3	5	5	6	6	2	4	3
12	57.8402	347.914	1	1.0001	0	0	0	850.371	11.0358	1.79792	12.9604	780.39	1.479	0.588575	1189	0	347					1	1	1	1	1	4	3	5	2	4	4	5	2	1	2			1	1	1	1	1	5	4	6	2	5	5
13	40.9155	1667.07	4	4.014	73.9804	0.5152	0.469	886.07	10.8181	1.65312	11.805	775.98	4	0.589087	465	0	147					3	2	5	3	3	4	3	3	1	4	5	5	1	1	1			3	2	5	3	3	5	4	3	1	5	6
14	0	93.7541	1	1.0027	0	0	0	1241.24	15.9286	1.72828	10.4396	807.375	4	0.653842	929	0	147					1	1	1	1	1	5	4	4	1	5	5	5	2	1	1			1	1	1	1	1	6	5	5	1	5	6
15	53.2321	796.749	6	6	61.69	0.9036	0.6518	1000.31	14.3277	1.63115	11.3233	783.54	1.054	0.589593	1884	0	449					4	3	3	4	4	5	4	3	1	4	3	5	3	1	2			4	3	4	5	4	5	5	3	1	5	3
16	46.4333	1721.59	7	7.0232	67.9669	0.7667	0.5531	324.259	1.86857	1.04971	14.3389	731.3	1.526	0.355	5355	53	1424					4	3	4	4	3	2	1	1	4	2	4	1	4	4	4			5	4	5	5	4	2	1	1	5	2	5
17	7.26324	496.895	4	4.0008	62.2473	0.9691	0.699	577.808	10.257	1.6604	13.3667	750.425	2.399	0.481194	4194	11	639					3	2	3	5	4	3	3	3	2	3	5	3	4	3	3			3	2	4	6	5	4	4	4	3	3	6
18	22.4753	1101.07	10	10.0503	49.9757	1.388	0.8624	358.438	1.56683	1.01182	14.024	728.3	0.8656	0.425606	5484	35	1190					5	4	2	5	5	2	1	1	3	2	2	2	4	4	4			6	5	2	6	6	2	1	1	4	2	3
19	45.2371	963.187	7	7.0373	64.321	0.8489	0.6123	379.664	0.923286	0.957362	14.1375	730.225	0.9511	0.388087	5137	13	839					4	3	4	4	3	2	1	1	3	2	3	1	4	3	3			5	4	4	5	4	2	1	1	4	2	3
20	69.6679	2794.06	11	11.0386	55.4644	0.7819	0.7117	772.965	11.8689	1.52992	13.0583	757.65	2.399	0.513675	2738	4	419					5	4	3	4	4	4	3	2	2	3	5	4	3	2	2			6	5	3	5	5	5	4	2	2	4	6
21	15.0746	388.474	11	11.0331	57.1728	1.0219	0.7371	423.476	1.03409	0.975425	14.0563	739.8	1.158	0.320433	8825	213	1916					5	4	3	5	4	2	1	1	3	3	3	1	5	4	5			6	5	3	6	5	3	1	1	4	3	4
22	42.5387	3236.93	9	8.9991	55.4442	1.0072	0.7265	423.545	3.10984	1.28019	13.8125	728.8	0.8634	0.516342	5178	24	563					5	4	3	5	4	2	1	2	3	2	2	4	4	3	3			6	4	3	6	5	3	2	2	3	2	3
23	42.6269	1395.94	10	10.0301	61.3023	1.0634	0.6607	432.252	1.64598	1.15224	13.8438	731.1	0.8634	0.460425	5136	11	557					5	4	3	5	4	2	1	1	3	2	2	3	4	3	3			6	5	4	6	4	3	1	1	3	2	3
24	12.4319	1095.2	10	10.0482	57.8726	1.203	0.7475	610.627	1.89227	1.1339	13.4042	751.85	1.081	0.436421	6887	23	1556					5	4	3	5	4	3	1	1	2	3	3	2	5	3	4			6	5	3	6	5	4	1	1	3	3	4
25	61.6854	4534.37	17	17.0017	58.4755	1.0921	0.6786	597.049	6.68801	1.51907	13.399	756.081		0.480794	4923	6	1069					5	5	3	5	4	3	2	2	2	3	1	3	4	2	4			6	6	3	6	5	4	3	2	3	4	1
26	61.8869	3437.32	6	6.0211	80.256	0.4489	0.3238	1116.18	17.6996	1.71454	10.6633	812.215		0.560695	2310	0	167					4	3	5	3	2	5	5	4	1	5	1	4	3	1	1			4	3	6	3	2	6	6	4	1	5	1
27	52.3171	5949.5	12	12.0434	50.9878	1.1018	0.7948	911.427	14.4844	1.79662	12.5729	770.825		0.549081	3498	13	759					5	4	2	5	5	4	4	5	2	4	1	4	4	3	3			6	5	2	6	6	5	5	6	2	4	1
28	41.5904	3222.11	10	10	55.0591	1.0637	0.7673	725.986	12.6975	1.48339	13.1484	760.788		0.470237	4345	9	471					5	4	2	5	5	4	4	2	2	3	1	3	4	2	3			6	4	3	6	5	4	4	2	2	4	1
29	28.9222	189.772	1	1.0045	0	0	0	1128.49	19.6199	1.69779	12.0021	797.325		0.521562	2565	0	556					1	1	1	1	1	5	5	4	1	4	1	4	3	1	3			1	1	1	1	1	6	6	4	2	5	1
30	16.2359	141.713	1	1.0042	0	0	0	1346.35	26.8856	1.87081	10.6214	820.625		0.5747	2421	4	175					1	1	1	1	1	5	5	5	1	5	1	4	3	2	1			1	1	1	1	1	6	6	6	1	6	1
31	61.2292	1614.46	6	6.0006	65.61	0.3868	0.558	1129.84	21.4218	1.75167	11.1927	791.45		0.601075	4615	43	503					4	3	4	2	3	5	5	4	1	4	1	5	4	4	3			4	3	4	3	4	6	6	5	1	5	1
32	56.1978	1604.14	6	19.3673	49.594	1.3982	0.8687	957.442	12.2851	1.60094	12.5583	781.5		0.408175	1281	9	487					4	5	2	5	5	4	4	2	2	4	1	1	2	2	3			4	6	2	6	6	5	4	3	2	5	1
33	51.8086	258.22	2	2.0072	51.3755	0.6212	0.8962	1160.3	18.5771	1.72602	11.8792	810.517	1.191	0.536725	3308	0	359					1	1	2	3	5	5	5	4	1	5	3	4	3	1	2			2	2	2	4	6	6	6	5	2	5	4
34	14.4935	623.242	3	15.7398	65.8078	0.6843	0.6229	898.286	14.6738	1.73651	12.9708	785.5		0.44495	1167	4	528					2	5	4	4	3	4	4	4	2	4	1	2	2	2	3			3	6	4	4	4	5	5	5	2	5	1
35	36.9254	2323.97	8	8.0008	53.6199	1.0814	0.78	847.294	14.0531	1.78993	13.3264	777.383	1.009	0.451183	4365	15	947					5	3	2	5	5	4	4	5	2	4	3	3	4	3	4			5	4	3	6	5	5	5	6	3	5	3
36	52.9085	5685.54	10	10.016	48.1122	1.1736	0.8466	1152.03	8.89276	1.67247	10.8167	816.833	6.914	0.529008	3818	11	611					5	4	2	5	5	5	3	3	1	5	5	4	4	3	3			6	5	2	6	6	6	3	4	1	6	6
37	59.6543	2929.48	7	7.0515	49.3073	0.9497	0.8645	1212.82	15.4192	1.78374	11.495	826.6	1.191	0.556693	3389	0	361					4	3	2	5	5	5	4	5	1	5	3	4	3	1	2			5	4	2	5	6	6	5	6	1	6	4
38	53.4813	6330.87	10	10.0492	55.2579	1.0208	0.7363	1032.34	10.1771	1.69419	12.425	806.183	0.9511	0.481892	1687	0	183					5	4	3	5	4	5	3	3	2	5	3	3	3	1	1			6	5	3	6	5	5	4	4	2	5	3
39	69.4085	6836.79	6	6.0006	56.282	0.5069	0.7313	889.573	13.8592	1.50113	12.925	801.35	0.9511	0.445667	4051	0	878					4	3	3	3	4	4	4	2	2	4	3	2	4	1	4			4	3	3	3	5	5	5	2	2	5	3
40	53.0052	4218.66	8	8.0249	61.3039	0.8974	0.6474	932.931	14.1893	1.65249	12.26	810.36	2.314	0.517847	2879	0	625					5	4	3	4	4	4	4	3	2	5	5	4	3	1	3			5	4	4	5	4	5	5	3	2	5	5
41	64.1401	4433.57	6	6.0533	66.05	0.825	0.5951	1195.22	13.9619	1.73259	10.301	833.013	2.803	0.557925	3418	0	559					4	3	4	4	3	5	4	4	1	5	5	4	4	1	3			4	4	5	5	4	6	5	5	1	6	6
42	60.002	2344.52	4	4.0201	75.2832	0.4496	0.4093	1248.21	19.3381	1.8039	10.8292	839.675	1.948	0.592925	2665	0	578					3	2	5	3	2	5	5	5	1	5	4	5	3	1	3			3	3	6	3	3	6	6	6	1	6	5
43	46.5121	231.753	1	1.004	0	0	0	1310.65	20.3258	1.84477	10.4521	851.956	3.942	0.624131	1635	0	177					1	1	1	1	1	5	5	5	1	5	5	5	3	1	1			1	1	1	1	1	6	6	6	1	6	6
44	56.5379	846.646	5	16.818	65.0148	0.5837	0.5313	522.093	4.99499	1.63859	14.0617	744.02		0.37908	3788	11	289					3	5	4	3	3	3	2	3	3	3	1	1	4	3	2			4	6	4	4	3	3	2	3	4	3	1
45	62.4433	2158.13	3	11.2824	45.0203	0.6542	0.9439	1024.69	10.0879	1.64596	11.9083	793.7		0.533433	609	0	143					2	4	2	3	5	5	3	3	1	4	1	4	2	1	1			3	5	2	4	6	5	4	3	2	5	1
46	73.6736	2344.31	6	6.009	75.0231	0.4607	0.4193	731.315	13.3102	1.67261	13.4521	774.625	1.137	0.4664	480	4	412					4	3	5	3	2	4	4	3	2	4	3	3	1	2	2			4	3	5	3	3	4	4	4	3	4	4
47	73.6582	2934.28	3	3.0057	65.2375	0.3696	0.5332	1023.22	10.8257	1.66955	12.2514	804.517	1.054	0.484308	355	19	407					2	2	4	2	3	5	3	3	2	4	3	3	1	3	2			3	2	4	3	3	5	4	4	2	5	3
48	68.3603	2938.63	7	7	66.9248	0.7888	0.569	835.399	13.0421	1.5465	13.5901	786.281	2.467	0.469844	242	0	207					4	3	4	4	3	4	4	2	3	4	5	3	1	1	1			5	4	5	5	4	5	4	3	3	5	6
49	67.1196	564.12	1	3.8565	0	0	0	1222.27	19.0078	1.83372	10.8167	837.1		0.56086	317	5	177					1	2	1	1	1	5	5	5	1	5	1	4	1	2	1			1	2	1	1	1	6	6	6	1	6	1
50	68.3121	557.221	1	5.1467	0	0	0	1315	14.4969	1.76096	10.4111	846.9		0.561433	200	0	171					1	3	1	1	1	5	4	4	1	5	1	4	1	1	1			1	3	1	1	1	6	5	5	1	6	1
51	24.8684	2978.45	3	3.0215	62.8273	0.4457	0.643	893.308	12.8501	1.66995	13.1222	802.75	1.137	0.399308	142	0	122					2	2	4	3	4	4	4	3	2	4	3	1	1	1	1			3	2	4	3	4	5	4	4	2	5	4
52	65.2898	1982.12	5	5	51.4821	0.9542	0.8686	749.343	11.6229	1.59205	13.6486	787.85	1.267	0.415592	354	4	303					3	2	2	5	5	4	3	2	3	4	4	2	1	2	2			4	3	3	5	6	4	4	3	3	5	4
53	68.2976	2800.54	6	6	43.2439	0.6486	0.9358	685.531	12.4925	1.81125	13.5167	779.917	2.467	0.403958	1048	99	899					4	3	2	3	5	4	4	5	3	4	5	1	2	4	4			4	3	2	4	6	4	4	6	3	5	6
54	73.5853	3472.69	4	4.01	53.0688	0.9195	0.837	840.646	11.7588	1.7073	13.6183	805.1	2.467	0.444	341	0	415					3	2	2	4	5	4	3	4	3	5	5	2	1	1	2			3	2	3	5	6	5	4	4	3	5	6
55	73.5857	1636.6	1	1.0032	0	0	0	1175.85	18.8419	1.84529	11.6178	847.98	1.852	0.553727	248	0	392					1	1	1	1	1	5	5	5	1	5	4	4	1	1	2			1	1	1	1	1	6	6	6	1	6	5
56	76.8449	1115.63	1	1.0039	0	0	0	1357.75	18.4128	1.77315	10.5383	873.393	1.852	0.617753	101	0	87					1	1	1	1	1	5	5	5	1	5	4	5	1	1	1			1	1	1	1	1	6	6	5	1	6	5
57	74.1156	1569.71	1	1.0065	0	0	0	933.175	15.2129	1.77384	12.8067	826.03	1.044	0.50607	354	0	266					1	1	1	1	1	4	4	5	2	5	3	4	1	1	2			1	1	1	1	1	5	5	5	2	6	3
58	65.7972	4263.89	6	6.0205	60.4626	0.7142	0.6501	1032.76	22.2523	1.62202	11.1724	825.244		0.570075	99	0	85					4	3	3	4	4	5	5	3	1	5	1	4	1	1	1			4	3	4	4	4	6	6	3	1	6	1
59	68.9773	489.943	4	4.006	87.4096	0.232	0.2111	1210.71	20.9681	1.69208	10.8339	844.2		0.564725	99	0	85					3	2	5	2	2	5	5	3	1	5	1	4	1	1	1			3	2	6	2	2	6	6	4	1	6	1
60	81.7157	3916.69	2	2.0098	66.9495	0.4057	0.5853	725.259	9.15643	1.79513	13.826	796.913	0.9672	0.463162	143	4	123					1	1	4	2	3	4	3	5	3	4	3	3	1	2	1			2	2	5	3	4	4	3	6	3	5	3
61	56.5011	351.241	1	1.0059	0	0	0	818.292	14.6123	1.77467	13.9504	804.24		0.510635	248	9	212					1	1	1	1	1	4	4	5	3	4	1	4	1	2	1			1	1	1	1	1	5	5	5	4	5	1
62	68.0547	1048.59	4	3.9964	80.7697	0.4785	0.3452	758.343	16.7291	1.58491	13.1858	817.49		0.499315	206	0	301					3	2	5	3	2	4	4	2	2	5	1	3	1	1	2			3	2	6	3	2	4	5	3	2	6	1
63	73.5038	1279.44	1	0.9963	0	0	0	1002.5	22.9949	1.75214	12.3151	835.856		0.647506	102	0	87					1	1	1	1	1	5	5	4	2	5	1	5	1	1	1			1	1	1	1	1	5	6	5	2	6	1
64	76.0129	2837.62	2	1.9996	84.8917	0.1914	0.2761	1144.1	19.9959	1.69484	11.1667	833.075	2.946	0.553412	244	0	210					1	1	5	2	2	5	5	4	1	5	1	4	1	1	1			2	1	6	2	2	6	6	4	1	6	1
65	79.6869	1370.44	4	4.0274	84.1484	0.1691	0.244	1001.36	13.5519	1.645	11.9667	831.45	3.942	0.583381	100	0	86					3	2	5	2	2	5	4	3	1	5	5	5	1	1	1			3	3	6	2	2	5	4	3	2	6	6
66	75.8538	1574.64	2	1.9897	89.4349	0.1297	0.1871	1152.27	13.2117	1.7931	11.1604	855.813		0.637012	101	0	86					1	1	5	2	2	5	4	5	1	5	1	5	1	1	1			2	1	6	2	2	6	4	6	1	6	1
67	73.4638	921.27	1	1.0031	0	0	0	1096.14	17.1387	1.78127	11.6458	862.088		0.631981	102	0	87					1	1	1	1	1	5	5	5	1	5	1	5	1	1	1			1	1	1	1	1	6	5	5	1	6	1
68	79.4324	1888.19	4	4.0016	82.057	0.3498	0.3184	950.552	12.7161	1.74738	12.0183	844.74	10.79	0.621307	248	0	213					3	2	5	2	2	4	4	4	1	5	5	5	1	1	1			3	2	6	3	2	5	4	5	2	6	6
69	74.0123	838.435	1	1.0054	0	0	0	1248.71	15.5453	1.6802	10.8744	871.287	2.172	0.631487	103	0	259					1	1	1	1	1	5	4	3	1	5	5	5	1	1	2			1	1	1	1	1	6	5	4	1	6	5
70	64.3958	357.939	1	1.004	0	0	0	1340.68	19.6498	1.79328	9.67083	870.275	1.985	0.614594	201	0	86					1	1	1	1	1	5	5	5	1	5	4	5	1	1	1			1	1	1	1	1	6	6	6	1	6	5
71	75.5524	2579.02	1	1	0	0	0	1453.43	23.7003	1.73847	9.71771	885.013	1.985	0.618219	101	0	86					1	1	1	1	1	5	5	4	1	5	4	5	1	1	1			1	1	1	1	1	6	6	5	1	6	5
72	71.5451	2047.93	4	4.0004	89.6725	0.1103	0.1591	1219.02	22.2012	1.79098	11.4292	850.15	1.985	0.608825	246	0	173					3	2	5	2	2	5	5	5	1	5	4	5	1	1	1			3	2	6	2	2	6	6	6	1	6	5
73	76.1524	1613.59	3	3.0124	76.7091	0.2481	0.358	1001.64	15.8363	1.67606	11.78	847.99	2.946	0.618495	101	0	87					2	2	5	2	2	5	4	3	1	5	5	5	1	1	1			3	2	6	2	2	5	5	4	1	6	6
74	62.1833	279.086	1	1	0	0	0	1313.69	17.8421	1.77065	10.1729	898.25	2.172	0.629019	205	0	88					1	1	1	1	1	5	5	5	1	5	5	5	1	1	1			1	1	1	1	1	6	6	5	1	6	5
75	75.9818	3398.18	3	3.0248	86.9537	0.2554	0.2324	736.098	13.6232	1.85327	14.076	817.413	1.346	0.4686	208	4	359					2	2	5	2	2	4	4	5	3	5	4	3	1	2	2			3	2	6	2	2	4	4	6	4	6	5
76	80.6918	1562.18	1	1.0007	0	0	0	1292.06	20.2305	1.79578	11.3438	882.725	4.259	0.605	102	0	87					1	1	1	1	1	5	5	5	1	5	5	5	1	1	1			1	1	1	1	1	6	6	6	1	6	6
77	70.7187	3744.61	3	3	73.635	0.3051	0.4401	1074.48	18.0829	1.64486	11.2567	867.17	6.04	0.623155	102	0	175					2	2	5	2	2	5	5	3	1	5	5	5	1	1	1			3	2	5	2	3	6	6	3	1	6	6
78	76.6882	1576.64	2	2.0078	93.6189	0.067	0.0966	890.447	14.8024	1.69522	13.0708	846.35	2.946	0.62555	373	0	320					1	1	5	2	2	4	4	4	2	5	5	5	1	1	2			2	2	6	2	2	5	5	4	2	6	6
79	61.4769	454.413	2	2.0002	95.9192	0.0427	0.0616	1112.84	17.1274	1.83904	11.6333	887.075	10.79	0.6396	103	0	88					1	1	5	1	1	5	5	5	1	5	5	5	1	1	1			2	1	6	2	2	6	5	6	1	6	6
80	34.5081	1064.8	3	3.0482	62.2072	0.742	0.6754	269.664	13.124	1.07109	14.3115	729.225	0.9284	0.338531	3722	0	584					2	2	3	4	4	1	4	1	4	2	3	1	4	1	3			3	2	4	4	5	1	4	1	5	2	3
81	41.1365	1448.69	1	1.005	0	0	0	851.014	22.3338	1.6738	12.005	768.86	4.071	0.562465	1492	0	339					1	1	1	1	1	4	5	3	1	4	5	4	3	1	2			1	1	1	1	1	5	6	4	2	4	6
82	65.3753	964.225	2	2.006	64.9262	0.4406	0.6357	579.669	12.2962	1.71363	13.4431	727.367	0.9028	0.517683	2623	0	423					1	1	4	2	4	3	4	4	2	2	2	4	3	1	2			2	2	4	3	4	4	4	4	3	2	3
83	45.4881	216.502	1	4.0519	0	0	0	830.086	22.1802	1.39681	12.025	760.667		0.529633	1344	0	253					1	2	1	1	1	4	5	2	1	3	1	4	2	1	2			1	3	1	1	1	5	6	2	2	4	1
84	73.6906	1499.1	2	2	93.5085	0.0812	0.1172	1052	23.3701	1.76025	11.2688	790.775	4.7	0.537944	2209	0	168					1	1	5	2	2	5	5	4	1	4	5	4	3	1	1			2	1	6	2	2	6	6	5	1	5	6
85	77.1026	829.116	2	7.3287	60.4974	0.4757	0.6863	642.439	18.3174	1.73989	13.0683	741.94	0.9028	0.56778	2544	0	413					1	3	3	3	4	3	5	4	2	3	2	4	3	1	2			2	4	4	3	5	4	6	5	2	3	3
86	59.5704	742.357	4	12.5392	46.5915	0.954	0.8683	402.435	5.26301	1.55712	14.295	723.96	1.257	0.46876	10263	25	1932					3	4	2	5	5	2	2	2	4	2	4	3	5	3	5			3	5	2	5	6	2	2	3	5	2	4
87	53.7499	1295.66	6	6.0108	65.7013	0.6373	0.5801	656.252	14.4087	1.70765	13.6198	740.225	0.7621	0.448556	4239	13	966					4	3	4	3	3	3	4	4	3	3	2	2	4	3	4			4	3	4	4	4	4	5	4	3	3	3
88	50.0811	2402.81	18	18.0668	53.6999	1.1962	0.7432	642.825	5.36288	1.36331	13.5771	749.808	0.7621	0.385567	6338	55	1398					5	5	2	5	4	3	2	2	3	3	2	1	4	4	4			6	6	3	6	5	4	2	2	3	3	3
89	62.9428	10443.8	8	8.0128	61.8073	0.8814	0.6358	678.706	7.3031	1.65655	13.1342	754.62	1.174	0.383905	5437	32	1238					5	4	3	4	4	4	2	3	2	3	3	1	4	4	4			5	4	4	5	4	4	3	3	2	4	4
90	55.0946	1416.3	8	8	54.9896	1.0719	0.7732	778.238	6.44033	1.70232	12.82	759.14	1.174	0.42293	5354	5	1151					5	3	2	5	5	4	2	4	2	3	3	2	4	2	4			5	4	3	6	5	5	3	4	2	4	4
91	57.3008	2342.18	6	6.0006	74.3147	0.6037	0.4354	548.395	2.14692	1.155	13.8417	750.705		0.348945	5330	19	1216					4	3	5	3	2	3	1	1	3	3	1	1	4	3	4			4	3	5	4	3	3	1	1	3	3	1
92	33.2996	920.276	7	7.0056	59.7333	0.9526	0.6871	562.287	4.02886	1.18111	13.4354	753.738	1.252	0.375612	5237	27	1234					4	3	3	5	4	3	2	1	2	3	3	1	4	4	4			5	4	4	5	5	4	2	2	3	4	4
93	51.8603	687.181	5	18.6846	59.3198	0.709	0.6454	377.7	6.50705	1.65681	14.5283	734.58	1.479	0.39024	1539	0	761					3	5	3	4	4	2	2	3	4	2	4	1	3	1	3			4	6	4	4	4	2	3	4	5	3	5
94	73.22	1213.57	3	13.544	72.7699	0.3063	0.4419	465.844	15.5058	1.34438	13.9083	741.5		0.368125	8044	15	1063					2	5	4	2	2	3	4	2	3	3	1	1	5	3	4			3	5	5	2	3	3	5	2	3	3	1
95	20.7144	686.585	5	5.0302	66.2429	0.6333	0.5765	575.091	4.38024	1.40473	13.3567	743.507	2.399	0.419373	4062	87	1289					3	2	4	3	3	3	2	2	2	3	5	2	4	4	4			4	3	5	4	4	4	2	2	3	3	6
96	0	0	14	14.0478	66.282	0.8961	0.5568	112.923	0.792248	0.693714	14.7922	669.873	0.8671	0.41126	13046	65	2768					5	5	4	4	3	1	1	1	5	1	2	2	5	4	5			6	5	5	5	4	1	1	1	6	1	3
97	75.4141	721.738	1	5.0505	0	0	0	652.71	16.0371	1.84477	12.3861	728.967		0.586833	3380	0	231					1	2	1	1	1	3	4	5	2	2	1	5	3	1	1			1	3	1	1	1	4	5	6	2	2	1
98	14.0472	835.962	3	3.0208	73.1121	0.5315	0.4838	138.734	0.930546	0.802128	14.7592	668.375	1.042	0.42202	11993	68	2020					2	2	5	3	3	1	1	1	5	1	3	2	5	4	5			3	2	5	3	3	1	1	1	6	1	3
99	28.5974	727.84	6	6.0006	59.5584	0.7757	0.7061	256.643	3.35171	1.42917	14.6739	688.247	2.171	0.293167	7516	103	1542					4	3	3	4	4	1	2	2	5	1	5	1	5	4	4			4	3	4	5	5	1	2	2	5	1	5
100	38.6457	609.362	2	2.0101	75.8328	0.3043	0.439	322.657	9.56851	1.55892	14	695.233	2.433	0.4572	5800	11	1190					1	1	5	2	2	2	3	2	3	1	5	3	4	3	4			2	2	6	2	3	2	3	3	4	1	6
101	48.901	3514.04	8	8.0735	69.5857	0.5102	0.4644	748.382	13.2109	1.65816	12.1494	743.107	1.294	0.554333	3445	0	471					5	4	4	3	3	4	4	3	2	3	4	4	4	1	3			5	4	5	3	3	4	4	4	2	3	5
102	62.2524	1711.65	4	22.4593	49.8362	0.9196	0.837	549.75	10.6663	1.7217	13.1889	718.033		0.451033	3214	4	659					3	5	2	4	5	3	3	4	2	2	1	3	3	2	3			3	6	2	5	6	3	4	5	3	2	1
103	69.8806	4457.53	5	21.9394	46.9778	0.9072	0.8258	555.452	6.41218	1.71306	13.4194	712.333		0.431667	3386	10	539					3	5	2	4	5	3	2	4	2	1	1	2	3	3	3			4	6	2	5	6	3	3	4	3	2	1
104	1.32238	175.529	4	4.0012	86.2191	0.2615	0.238	135.828	0.643536	0.736104	14.6625	664.794	1.506	0.557619	8150	44	1718					3	2	5	2	2	1	1	1	4	1	4	4	5	4	5			3	2	6	2	2	1	1	1	5	1	5
105	0.675267	155.923	6	6.0048	57.7137	1.0284	0.7419	149.783	0.479701	0.700441	14.9057	684.444	1.186	0.345644	15502	237	3789					4	3	3	5	4	1	1	1	5	1	3	1	5	4	5			4	3	3	6	5	1	1	1	6	1	4
106	56.1568	883.905	3	16.225	72.9244	0.4727	0.4302	261.259	7.0881	1.74958	14.4875	685.4		0.4863	3628	23	744					2	5	5	3	2	1	2	4	4	1	1	3	4	3	3			3	6	5	3	3	1	3	5	5	1	1
107	47.2476	1099.76	11	11.0753	53.7163	1.2962	0.8054	492.987	4.10366	1.56325	13.7783	713.98	1.294	0.407467	6977	4	732					5	4	2	5	5	3	2	2	3	1	4	1	5	2	3			6	5	3	6	6	3	2	3	3	2	5
108	58.0831	2647.48	19	19.1224	49.496	1.3177	0.8188	455.531	5.58641	1.49586	13.7526	707.394	0.9284	0.427481	6130	9	1258					5	5	2	5	5	2	2	2	3	1	3	2	4	2	4			6	6	2	6	6	3	2	2	3	1	3
109	75.0962	1689	2	7.6453	54.8698	0.5623	0.8113	334.846	9.92731	1.42615	14.0633	704.84		0.42518	2883	0	837					1	3	2	3	5	2	3	2	3	1	1	2	3	1	3			2	4	3	4	6	2	3	2	4	1	1
110	80.7968	1701.69	2	2.0101	48.5683	0.6608	0.9534	296.056	6.89091	1.69774	14.5267	691.36	1.005	0.509987	5609	5	540					1	1	2	3	5	1	2	4	4	1	3	4	4	2	3			2	2	2	4	6	2	3	4	5	1	3
111	63.5188	2703.18	10	10.0341	65.1009	0.802	0.5785	445.937	8.77385	1.63735	14.2431	707.682	1.856	0.457294	5121	9	668					5	4	4	4	3	2	3	3	4	1	4	3	4	2	3			6	5	4	5	4	3	3	3	4	1	5
112	71.6452	1145.79	3	13.6302	60.897	0.7356	0.6696	357.091	10.896	1.66519	14.575	701.3	0.9284	0.43005	4057	0	1190					2	5	3	4	4	2	3	3	4	1	3	2	4	1	4			3	5	4	4	4	2	4	4	5	1	3
113	7.85902	364.234	2	2.0086	93.891	0.0612	0.0883	118.021	0.64789	0.755504	15.0346	673.93	0.9391	0.502	3804	20	1445					1	1	5	2	2	1	1	1	5	1	3	4	4	3	4			2	2	6	2	2	1	1	1	6	1	3
114	2.08037	372.606	3	3.0117	44.6771	0.6922	0.9986	115.75	0.938338	0	15.1146	686.27	1.192	0.44007	21320	91	3887					2	2	2	4	5	1	1	1	5	1	3	2	5	4	5			3	2	2	4	6	1	1	1	6	1	4
115	0	0	4	4.0173	67.6084	0.3884	0.5603	117.312	0.594726	0.005533	14.8728	685.273	1.085	0.50448	15187	39	2677					3	2	4	2	3	1	1	1	5	1	3	4	5	4	5			3	2	5	3	4	1	1	1	6	1	4
116	4.48996	370.407	1	1.005	0	0	0	124.89	0.632867	0.601332	14.8858	688.76	1.085	0.5136	11631	57	2694					1	1	1	1	1	1	1	1	5	1	3	4	5	4	5			1	1	1	1	1	1	1	1	6	1	4
117	27.0668	959.94	4	4.0012	51.9493	1.176	0.8483	207.028	3.33351	1.34354	14.7583	699.4	1.361	0.510017	12162	15	2253					3	2	2	5	5	1	2	2	5	1	4	4	5	3	5			3	2	3	6	6	1	2	2	6	1	5
118	26.0132	320.516	2	2.0008	64.4037	0.4455	0.6428	164.21	0.832075	1.01123	14.7823	691.475	1.074	0.471006	16210	17	2859					1	1	4	3	4	1	1	1	5	1	3	3	5	3	5			2	1	4	3	4	1	1	1	6	1	4
119	1.35678	153.854	2	2	61.4724	0.5014	0.7233	145.522	1.23147	0.997049	14.9611	697.66	1.42	0.30568	24628	105	4343					1	1	3	3	4	1	1	1	5	1	4	1	5	4	5			2	1	4	3	5	1	1	1	6	1	5
120	63.4615	3590.71	3	12.4224	49.0559	1.0044	0.9142	400.457	17.3511	1.6568	14.275	719.9		0.3423	3876	13	683					2	4	2	5	5	2	5	3	4	2	1	1	4	3	3			3	5	2	6	6	2	5	3	4	2	1
121	83.4583	1228.89	1	4.1356	0	0	0	459.059	12.5351	1.71515	13.9517	731.42		0.45724	5214	4	919					1	2	1	1	1	3	4	4	3	2	1	3	4	2	4			1	3	1	1	1	3	4	5	4	3	1
122	65.0656	1296.97	1	1.0019	0	0	0	530.958	14.408	1.77354	14.1583	736.3	3.718	0.418187	10499	6	1528					1	1	1	1	1	3	4	5	4	2	5	2	5	2	4			1	1	1	1	1	3	5	5	4	3	6
123	47.5299	1044.11	3	3.0105	55.4358	0.8829	0.8037	318.161	6.10337	1.66922	14.7063	723.675	3.718	0.367142	11864	10	2740					2	2	3	4	5	2	2	3	5	2	5	1	5	3	5			3	2	3	5	6	2	3	4	5	2	6
124	0.312311	123.53	6	6.0308	54.2033	1.151	0.8303	159.492	0.448484	0.240112	15.1917	703.1	1.42	0.3589	8743	88	2945					4	3	2	5	5	1	1	1	5	1	4	1	5	4	5			4	3	3	6	6	1	1	1	6	1	5
125	60.4157	2592.96	3	14.0779	57.0314	0.8467	0.7707	285.5	4.10681	1.12949	14.925	722.2	1.254	0.368967	5687	17	2851					2	5	3	4	5	1	2	1	5	2	4	1	4	3	5			3	5	3	5	5	1	2	1	6	2	4
126	15.9061	575.13	8	8.004	64.713	0.8315	0.5998	462.049	2.19074	1.25324	14.0906	731.107	1.183	0.469887	5940	15	1990					5	3	4	4	3	3	1	1	3	2	3	3	4	3	5			5	4	4	5	4	3	1	2	4	2	4
127	44.4017	907.452	4	4.0319	68.701	0.3228	0.4658	430.077	4.61512	1.6707	14.45	732.429	2.812	0.389893	7527	7	1342					3	2	4	2	3	2	2	3	4	2	5	1	5	2	4			3	3	5	2	3	3	2	4	5	3	6
128	45.103	1008.26	6	6.0302	77.8793	0.5632	0.35	316.105	4.92982	1.63142	14.78	720.905		0.394235	8569	57	1443					4	3	5	3	2	1	2	3	5	2	1	1	5	4	4			4	3	6	4	2	2	2	3	6	2	1
129	6.18318	306.735	5	5.0196	50.2472	1.2422	0.896	186.385	0.767621	0.795334	15.145	712.68	1.42	0.448855	10777	125	3388					3	2	2	5	5	1	1	1	5	1	4	2	5	4	5			4	3	2	6	6	1	1	1	6	2	5
130	41.5538	3191.82	3	3.0108	53.9305	0.9231	0.8403	362.683	4.10451	1.44814	14.7854	736.2	1.001	0.339612	8677	32	2923					2	2	2	4	5	2	2	2	5	2	3	1	5	4	5			3	2	3	5	6	2	2	2	6	3	3
131	31.161	579.78	3	3.0009	72.2238	0.5296	0.4821	661.762	18.1989	1.69832	13.6406	752.463	3.07	0.46	3149	17	1000					2	2	4	3	3	3	5	4	3	3	5	3	3	3	4			3	2	5	3	3	4	6	4	3	4	6
132	27.2222	706.136	9	9.0352	71.155	0.7391	0.4592	326.971	2.80171	1.45106	14.6948	727.625		0.432462	8001	6	2694					5	4	4	4	2	2	1	2	5	2	1	2	5	2	5			6	4	5	4	3	2	2	2	5	2	1
133	55.9233	2294.99	6	6.0175	74.0241	0.4771	0.4342	243.993	4.14437	1.24817	15.0458	723.175	1.562	0.443181	8019	13	2711					4	3	5	3	2	1	2	1	5	2	4	2	5	3	5			4	3	5	3	3	1	2	2	6	2	5
134	4.28196	521.705	6	6.0193	69.0261	0.7335	0.5291	221.21	0.532687	0.773931	15.0865	718.612	1.42	0.472	10430	24	2800					4	3	4	4	3	1	1	1	5	2	4	3	5	3	5			4	3	5	4	3	1	1	1	6	2	5
135	34.2696	1016.41	2	2.0004	78.5951	0.2744	0.3959	332.986	2.58455	1.28729	14.9458	733.013	0.924	0.379375	4676	9	1467					1	1	5	2	2	2	1	2	5	2	2	1	4	2	4			2	1	6	2	3	2	2	2	6	3	3
136	56.2247	17327.1	6	6.0193	65.9294	0.7955	0.5739	317.65	4.73785	1.47749	14.7294	737.829	1.562	0.443571	11511	11	1989					4	3	4	4	3	1	2	2	5	2	4	2	5	3	5			4	3	5	5	4	2	2	2	5	3	5
137	11.8913	500.577	5	5.0135	76.7373	0.544	0.3924	509.639	2.24325	1.17546	14.125	743.025	1.022	0.37475	2402	0	208					3	2	5	3	2	3	1	1	3	3	3	1	3	1	1			4	3	6	4	3	3	1	1	4	3	3
138	74.7841	953.15	3	17.094	72.3746	0.5092	0.4635	503.458	7.97602	1.71246	14.15	749.3		0.377933	434	0	208					2	5	4	3	3	3	3	4	3	3	1	1	1	1	1			3	6	5	3	3	3	3	4	4	3	1
139	50.9604	402.434	4	23.6827	59.6442	0.7215	0.6567	573.143	9.03981	1.80204	13.7667	757.633		0.442933	306	0	354					3	5	3	4	4	3	3	5	3	3	1	2	1	1	2			3	6	4	4	4	4	3	6	3	4	1
140	37.7556	854.366	3	3.0108	62.5965	0.7419	0.6753	539.105	2.7024	1.24357	14.1021	755.4	1.069	0.3812	1390	4	668					2	2	4	4	4	3	1	1	3	3	3	1	2	2	3			3	2	4	4	5	3	2	2	4	4	4
141	55.9402	745.12	4	4.012	64.0286	0.6904	0.6284	543.049	9.94547	1.48921	14.045	757	1.069	0.428387	1610	0	356					3	2	4	4	3	3	3	2	3	3	3	2	3	1	2			3	2	4	4	4	3	4	2	4	4	4
142	50.0778	769.087	3	11.7096	41.2605	0.6465	0.9328	679.718	11.4575	1.68617	13.7	763.15	1.295	0.471575	433	0	208					2	4	2	3	5	4	3	3	3	3	4	3	1	1	1			3	5	2	4	6	4	4	4	3	4	5
143	36.2427	186.45	1	1.0043	0	0	0	981	14.1907	1.78024	11.9479	791.415		0.550285	1355	0	791					1	1	1	1	1	5	4	5	1	4	1	4	2	1	3			1	1	1	1	1	5	5	5	2	5	1
144	61.8751	353.878	1	1	0	0	0	1386.96	16.3413	1.66657	9.75	837.712		0.589619	589	0	289					1	1	1	1	1	5	4	3	1	5	1	5	2	1	2			1	1	1	1	1	6	5	4	1	6	1
145	70.3884	2128.62	2	9.6108	66.1297	0.3653	0.527	589.852	11.5468	1.79465	13.6667	749.4	3.077	0.4578	1197	0	591					1	4	4	2	3	3	3	5	3	3	5	3	2	1	3			2	4	5	3	3	4	4	6	3	3	6
146	41.6482	1637	7	7.0049	55.685	1.0647	0.768	343.443	3.03663	1.17966	14.5721	730.488	3.077	0.431365	1660	27	797					4	3	3	5	5	2	1	1	4	2	5	2	3	4	3			5	4	3	6	5	2	2	1	5	2	6
147	11.8089	406.517	5	5.0015	45.9558	1.0813	0.9842	340.601	1.83427	1.07589	14.5	732.731	3.077	0.488631	1530	7	734					3	2	2	5	5	2	1	1	4	2	5	3	3	2	3			4	3	2	6	6	2	1	1	5	3	6
148	47.5113	1408.29	5	5	61.0356	0.9601	0.6926	433.608	9.50957	1.57499	14.4028	747.725	3.207	0.502492	475	9	228					3	2	3	5	4	2	3	2	4	3	5	4	1	2	1			4	3	4	5	5	3	3	3	5	3	6
149	51.9891	973.06	6	6.006	57.6013	1.0336	0.7456	766.175	10.9266	1.6601	13.4807	777.8		0.51675	746	0	358					4	3	3	5	4	4	3	3	3	4	1	4	2	1	2			4	3	3	6	5	5	4	4	3	5	1
150	50.2649	740.356	6	19.7563	47.6968	1.2056	0.8697	1003.18	9.93162	1.67775	12.5083	791.86	1.173	0.44952	436	0	209					4	5	2	5	5	5	3	3	2	4	3	3	1	1	1			4	6	2	6	6	5	3	4	2	5	4
151	79.6155	1554.07	1	1.0001	0	0	0	1252.47	15.6322	1.84369	10.601	805.588	2.946	0.567044	1186	0	145					1	1	1	1	1	5	4	5	1	5	5	4	2	1	1			1	1	1	1	1	6	5	6	1	5	6
152	69.5032	8760.44	6	31.348	51.9478	0.7621	0.6937	771.429	8.3696	1.46526	13.3	766.4		0.544167	755	0	513					4	5	2	4	4	4	3	2	2	4	1	4	2	1	3			4	6	3	5	5	5	3	2	3	4	1
153	63.5812	1524.33	2	10.0553	70.6392	0.3252	0.4692	612.172	6.22925	1.72511	13.9167	763.3	0.9338	0.442633	338	0	162					1	4	4	2	3	3	2	4	3	4	3	2	1	1	1			2	5	5	3	3	4	3	5	4	4	3
154	54.568	2283.58	2	8.19	49.89	0.6164	0.8893	493.2	16.0653	1.37702	13.9479	757.825		0.40855	651	4	312					1	4	2	3	5	3	4	2	3	3	1	1	2	2	2			2	4	2	4	6	3	5	2	4	4	1
155	73.2784	1780.16	1	7.5358	0	0	0	680.5	22.6004	1.91222	13.9667	764.8		0.5284	313	9	150					1	3	1	1	1	4	5	5	3	4	1	4	1	2	1			1	4	1	1	1	4	6	6	4	4	1
156	80.591	736.241	1	0.9998	0	0	0	1057.5	18.9282	1.76535	11.2208	794.537	1.948	0.623662	1041	9	665					1	1	1	1	1	5	5	4	1	4	4	5	2	2	3			1	1	1	1	1	6	6	5	1	5	5
157	81.223	1561.08	1	1.0004	0	0	0	923.923	13.919	1.74574	11.3529	794.141	4.637	0.625424	304	0	146					1	1	1	1	1	4	4	4	1	4	5	5	1	1	1			1	1	1	1	1	5	5	5	1	5	6
158	76.8141	1587.6	1	5.6497	0	0	0	883.615	14.3737	1.6998	12.3083	795.225		0.57115	621	0	298					1	3	1	1	1	4	4	4	2	4	1	4	2	1	2			1	3	1	1	1	5	5	4	2	5	1
159	71.7807	1558.6	1	4.9727	0	0	0	633.194	17.9872	1.70115	14.2611	765.1		0.433267	292	0	140					1	2	1	1	1	3	5	4	4	4	1	2	1	1	1			1	3	1	1	1	4	6	4	4	4	1
160	72.168	7213.58	9	43.4993	50.7388	1.385	0.773	312.517	5.92247	1.65678	14.8875	725.85		0.3555	1641	8	1210					5	5	2	5	5	1	2	3	5	2	1	1	3	2	4			6	6	2	6	5	2	2	3	6	2	1
161	47.2256	998.35	3	17.9964	52.1759	0.8667	0.7889	385.957	7.90648	1.76694	14.55	728.4		0.4699	790	5	788					2	5	2	4	5	2	3	4	4	2	1	3	2	2	3			3	6	3	5	5	2	3	5	5	2	1
162	67.7011	1194.54	4	22.792	57.8778	0.7196	0.655	380.269	9.03887	1.85876	14.5583	728.8		0.447267	776	4	767					3	5	3	4	4	2	3	5	4	2	1	2	2	2	3			3	6	3	4	4	2	3	6	5	2	1
163	6.54102	640.94	14	14.0042	55.6969	0.9902	0.7143	193.79	0.886768	0.97469	15.0896	712.225	1.254	0.359487	4589	216	1687					5	5	3	5	4	1	1	1	5	1	4	1	4	4	5			6	5	3	6	5	1	1	1	6	2	4
164	45.5003	1838.77	8	8.0016	70.2865	0.8175	0.5079	223.745	1.71521	1.14961	14.9969	714.3	1.479	0.4912	3276	25	1311					5	3	4	4	3	1	1	1	5	1	4	3	3	3	4			5	4	5	5	3	1	1	1	6	2	5
165	47.5293	1307.59	15	15.0045	62.0601	0.8425	0.6077	242.329	1.38567	0.927147	14.9194	716.608	0.8656	0.407367	3567	36	1763					5	5	3	4	3	1	1	1	5	2	2	1	4	4	5			6	6	4	5	4	1	1	1	6	2	3
166	45.7167	806.136	5	21.5146	67.1669	0.7376	0.532	307.879	5.76237	1.52826	14.8271	727.1		0.403375	771	9	381					3	5	4	4	3	1	2	2	5	2	1	1	2	2	2			4	6	5	4	3	2	2	2	6	2	1
167	57.5355	3700.11	7	7.019	68.6712	0.7412	0.5347	443.727	4.86502	1.49608	14.4635	741	0.9721	0.393669	2277	0	417					4	3	4	4	3	2	2	2	4	3	3	1	3	1	2			5	4	5	4	3	3	2	2	5	3	3
168	65.0243	8548.18	3	3.0227	72.6448	0.5422	0.4935	489.273	6.07334	1.54078	14.4515	744.547	1.033	0.366165	3551	17	1756					2	2	4	3	3	3	2	2	4	3	3	1	4	3	5			3	2	5	3	3	3	3	3	5	3	3
169	79.8149	5822.36	3	13.0833	38.5565	0.6505	0.9384	371.032	5.08527	1.53259	14.6333	734.7	1.257	0.40015	792	9	391					2	4	2	3	5	2	2	2	4	2	4	1	2	2	2			3	5	2	4	6	2	2	2	5	3	4
170	78.7387	4522.29	4	14.3524	58.2705	0.7524	0.6848	397.143	7.36489	1.65257	14.4867	735.82		0.42394	778	4	769					3	5	3	4	4	2	2	3	4	2	1	2	2	2	3			3	6	3	4	5	2	3	3	5	3	1
171	0	88.0174	1	6.592	0	0	0	560.045	9.93801	1.74413	13.8333	743.3		0.51355	1195	0	591					1	3	1	1	1	3	3	4	3	3	1	4	2	1	3			1	4	1	1	1	4	3	5	3	3	1
172	20.9321	842.759	7	7.0091	56.3443	1.2383	0.7694	287.587	2.27056	1.20312	14.7546	725.185	0.8736	0.43454	3119	15	1542					4	3	3	5	5	1	1	1	5	2	2	2	3	3	4			5	4	3	6	5	1	1	2	5	2	3
173	73.5597	1348.34	2	20.4918	56.1883	0.4495	0.6484	523.75	16.8553	1.9893	14.2833	751.5		0.41885	782	0	387					1	5	3	3	4	3	5	5	4	3	1	2	2	1	2			2	6	3	3	4	3	5	6	4	3	1
174	77.1011	8271.49	4	14.1693	52.1589	0.8584	0.7814	662.605	8.04852	1.73024	13.775	758.88		0.44588	513	0	607					3	5	2	4	5	3	3	4	3	3	1	2	1	1	3			3	5	3	5	5	4	3	5	3	4	1
175	1.2761	3251.13	2	7.6046	88.7565	0.1131	0.1631	729.5	11.1049	1.80246	13.4633	756.62		0.57424	1203	0	835					1	3	5	2	2	4	3	5	2	3	1	4	2	1	3			2	4	6	2	2	4	4	6	3	4	1
176	7.32858	270.581	5	5.003	71.1134	0.5268	0.4795	294.503	1.88481	1.26367	14.8354	727.775	1.562	0.449981	8325	8	2804					3	2	4	3	3	1	1	1	5	2	4	3	5	2	5			4	3	5	3	3	2	1	2	6	2	5
177	6.89551	407.734	3	3.0154	85.5779	0.2689	0.2447	288.519	0.625171	0.7928	14.8542	729.358	1.2585	0.495275	2951	46	1728					2	2	5	2	2	1	1	1	5	2	4	3	3	4	5			3	2	6	2	2	2	1	1	6	2	4
178	58.0239	974.591	2	2.0008	78.8055	0.2642	0.3811	330.458	1.49806	1.14315	14.6908	737.42	1.219	0.37098	1343	9	1166					1	1	5	2	2	2	1	1	5	2	3	1	2	2	4			2	1	6	2	2	2	1	1	5	3	4
179	52.3107	1174.27	4	12.8411	60.4911	0.4357	0.6286	348.279	6.36337	1.65603	14.8483	737.08	1.206	0.4133	1308	15	383					3	4	3	2	3	2	2	3	5	2	3	2	2	3	2			3	5	4	3	4	2	3	3	6	3	4
180	74.2216	4538.24	3	10.7914	69.9835	0.508	0.4624	423.769	5.45308	1.56789	14.6417	751.6	1.347	0.42206	1245	13	729					2	4	4	3	3	2	2	2	4	3	4	2	2	3	3			3	5	5	3	3	3	2	3	5	3	5
181	61.8579	542.396	4	21.4823	74.664	0.4564	0.4155	398.462	5.95576	1.65234	14.3472	754.9		0.4732	2336	9	701					3	5	5	3	2	2	2	3	4	3	1	3	3	2	3			3	6	5	3	3	2	2	3	5	4	1
182	74.708	1483.83	3	13.2979	37.2662	0.6518	0.9404	547.969	12.9173	1.64962	14.1562	766.25		0.47095	983	0	575					2	5	2	3	5	3	4	3	3	4	1	3	2	1	3			3	5	2	4	6	3	4	3	4	4	1
183	76.7189	2729.35	2	13.5227	79.6095	0.2439	0.3518	837.652	19.8091	1.7482	13.1333	800.4		0.580533	793	0	232					1	5	5	2	2	4	5	4	2	4	1	5	2	1	1			2	5	6	2	2	5	6	5	2	5	1
184	75.9104	2028.26	6	81.9672	49.4772	0.7886	0.7178	487.455	8.10315	1.33832	14.2083	768.1	2.263	0.5025	572	0	912					4	5	2	4	4	3	3	2	4	4	5	4	2	1	4			4	6	2	5	5	3	3	2	4	4	5
185	79.1871	2280.73	1	4.8356	0	0	0	722.345	17.1433	1.88141	13.1083	800.6		0.598575	400	0	234					1	2	1	1	1	4	5	5	2	4	1	5	1	1	1			1	3	1	1	1	4	5	6	2	5	1
186	75.6869	1660.62	2	8.2884	96.4357	0.0335	0.0484	720.353	17.1269	1.85583	13.2833	795.375		0.62625	1345	4	1050					1	4	5	1	1	4	5	5	2	4	1	5	2	2	4			2	4	6	2	2	4	5	6	3	5	1
187	57.1966	450.561	5	23.3427	72.8324	0.4547	0.4139	540.893	10.9491	1.78273	13.8833	785.9		0.6125	1395	0	817					3	5	4	3	2	3	3	5	3	4	1	5	3	1	3			4	6	5	3	3	3	4	5	3	5	1
188	78.3988	2517.61	3	3.0081	91.9126	0.1408	0.1281	1046.91	22.348	1.66566	11.8495	830.513		0.628312	1606	0	235					2	2	5	2	2	5	5	3	1	5	1	5	3	1	2			3	2	6	2	2	6	6	4	1	6	1
189	77.654	1752.36	2	11.3572	74.2174	0.2831	0.4084	850.038	14.4553	1.76406	12.85	798.8		0.62355	1492	0	873					1	4	5	2	2	4	4	4	2	4	1	5	3	1	4			2	5	5	2	3	5	5	5	2	5	1
190	68.6697	645.841	4	18.3655	78.1823	0.3996	0.3637	842.733	15.9048	1.59201	12.6167	809.2		0.5741	801	0	234					3	5	5	2	2	4	4	2	2	5	1	4	2	1	1			3	6	6	3	2	5	5	3	2	5	1
191	69.4524	4892.5	2	11.3314	68.9182	0.3683	0.5313	371.208	9.89956	1.8151	15	735.9	1.514	0.45355	983	25	252					1	4	4	2	3	2	3	5	5	2	4	3	2	3	2			2	5	5	3	3	2	3	6	6	3	5
192	75.0362	11475.5	3	21.3371	62.4499	0.6745	0.6139	514	7.19754	1.75891	14.4167	752.7		0.37065	677	0	672					2	5	3	3	3	3	2	4	4	3	1	1	2	1	3			3	6	4	4	4	3	3	5	5	4	1
193	68.8735	924.234	1	3.4235	0	0	0	642.907	9.88687	1.72073	13.9278	761.033		0.371283	394	0	391					1	2	1	1	1	3	3	4	3	3	1	1	1	1	2			1	2	1	1	1	4	3	5	4	4	1
194	71.7241	432.348	1	11.2108	0	0	0	925.692	12.9572	1.66978	12.8083	772.6		0.5822	539	0	267					1	4	1	1	1	4	4	3	2	4	1	5	2	1	2			1	5	1	1	1	5	4	4	2	4	1
195	79.6769	2815.98	1	8.3542	0	0	0	420.471	4.25567	1.49942	14.6333	753		0.42665	612	0	358					1	4	1	1	1	2	2	2	4	3	1	2	2	1	2			1	4	1	1	1	2	2	2	5	4	1
196	31.9802	2413.61	3	14.6987	42.3618	1.0623	0.967	419.161	5.66253	1.71035	14.5083	751.8		0.4331	944	24	469					2	5	2	5	5	2	2	4	4	3	1	2	2	3	2			3	6	2	6	6	2	2	4	5	3	1
197	15.3583	3892.81	3	3.0006	72.7891	0.3319	0.4788	335.455	2.86898	0.900448	14.675	741.4	2.314	0.290162	3271	176	1625					2	2	4	2	3	2	1	1	5	3	5	1	3	4	5			3	2	5	3	3	2	2	1	5	3	5
198	73.6965	4633.2	1	5.8005	0	0	0	425.667	5.89814	1.62659	14.7167	748.7		0.485967	2610	7	1294					1	3	1	1	1	2	2	3	5	3	1	3	3	2	4			1	3	1	1	1	3	2	3	5	3	1
199	76.1881	2218.11	3	15.0376	70.3252	0.5321	0.4844	551	8.63883	1.51924	14.2583	752.3		0.50295	1422	11	704					2	5	4	3	3	3	3	2	4	3	1	4	3	3	3			3	6	5	3	3	3	3	2	4	3	1
200	73.1345	508.42	1	1.0002	0	0	0	1063.03	22.2033	1.69833	12.1442	789.17	4	0.625555	543	0	269					1	1	1	1	1	5	5	4	1	4	5	5	2	1	2			1	1	1	1	1	6	6	4	2	5	6
201	17.7693	1096.88	2	10.7817	83.9941	0.171	0.2467	632.083	14.3392	1.73114	14.0167	772.25		0.58965	1091	0	341					1	4	5	2	2	3	4	4	3	4	1	5	2	1	2			2	5	6	2	2	4	5	5	4	4	1
202	64.9828	1055.93	3	11.3165	75.5265	0.4334	0.3945	563.611	19.7198	1.62877	14.2167	770.85		0.5895	683	0	339					2	4	5	2	2	3	5	3	4	4	1	5	2	1	2			3	5	6	3	3	4	6	3	4	4	1
203	75.0127	4839.76	4	20.2737	57.5809	0.9748	0.7031	437.192	15.9174	1.89659	14.3639	764.267		0.470567	624	7	309					3	5	3	5	4	2	4	5	4	4	1	3	2	2	2			3	6	3	6	5	3	5	6	5	4	1
204	78.5973	7435.51	3	13.2217	61.2533	0.6726	0.6122	501.839	8.66851	1.87352	14.2806	761.433	1.262	0.499567	1383	18	456					2	5	3	3	3	3	3	5	4	3	4	4	2	3	2			3	5	4	4	4	3	3	6	4	4	4
205	69.5047	1674.17	2	11.1111	82.0098	0.1952	0.2817	747.556	23.5932	1.64646	14.1417	771.7		0.593367	276	0	137					1	4	5	2	2	4	5	3	3	4	1	5	1	1	1			2	5	6	2	2	4	6	3	4	4	1
206	5.11719	3393.33	2	7.8125	80.4692	0.2306	0.3327	794.216	22.5705	1.62919	13	798.3		0.62035	976	0	343					1	3	5	2	2	4	5	3	2	4	1	5	2	1	2			2	4	6	2	2	5	6	3	2	5	1
207	0	91	1	1.0004	0	0	0	1120.17	20.1955	1.82788	11.8574	831.094	2.946	0.612459	567	0	281					1	1	1	1	1	5	5	5	1	5	5	5	2	1	2			1	1	1	1	1	6	6	6	1	6	6
208	72.7619	1328.38	5	5.0005	79.139	0.4942	0.3565	785.713	22.174	1.69564	13.0162	804.437	2.749	0.637768	283	0	140					3	2	5	3	2	4	5	4	2	4	5	5	1	1	1			4	3	6	3	2	5	6	4	2	5	6
209	75.2596	1318.28	2	7.0225	90.9254	0.1075	0.1551	655.615	15.9007	1.75846	14.1917	779.5		0.6424	640	9	318					1	3	5	2	2	3	4	4	4	4	1	5	2	2	2			2	4	6	2	2	4	5	5	4	5	1
210	40.3957	192.625	1	1.0023	0	0	0	824.357	19.386	1.63902	12.3182	819.769	2.314	0.612981	856	0	283					1	1	1	1	1	4	5	3	2	5	5	5	2	1	2			1	1	1	1	1	5	6	3	2	6	5
211	0	97.7767	1	1.0009	0	0	0	1374.17	21.245	1.78231	11.0865	866.638	2.314	0.613187	581	0	288					1	1	1	1	1	5	5	5	1	5	5	5	2	1	2			1	1	1	1	1	6	6	5	1	6	5
212	13.9397	4045.24	2	2.0008	85.1536	0.1905	0.2749	1079.27	19.2504	1.80541	11.7542	837.15	6.823	0.652769	288	0	143					1	1	5	2	2	5	5	5	1	5	5	5	1	1	1			2	1	6	2	2	6	6	6	1	6	6
213	9.9711	2738.65	2	14.3472	66.5319	0.326	0.4704	730.048	5.00411	1.64025	13.6833	814.3		0.4565	911	0	669					1	5	4	2	3	4	2	3	3	5	1	3	2	1	3			2	6	5	3	3	4	2	3	3	5	1
214	2.11911	120.652	1	1.0002	0	0	0	1404.62	12.2758	1.76174	10.2175	883.389	2.946	0.608542	289	0	143					1	1	1	1	1	5	3	4	1	5	5	5	1	1	1			1	1	1	1	1	6	4	5	1	6	6
215	2.18912	114.603	1	1.0076	0	0	0	1173.99	13.639	1.72357	11.1615	863.406	1.254	0.600519	288	0	143					1	1	1	1	1	5	4	4	1	5	4	5	1	1	1			1	1	1	1	1	6	5	5	1	6	4
216	73.5991	662.532	1	1.0004	0	0	0	1227.42	16.7313	1.7994	11.6222	855.483	1.254	0.628933	288	0	143					1	1	1	1	1	5	4	5	1	5	4	5	1	1	1			1	1	1	1	1	6	5	6	1	6	4
217	0	73.5067	1	1.002	0	0	0	821.438	17.0616	1.92756	13.2667	828.9	4.259	0.636733	697	0	514					1	1	1	1	1	4	5	5	2	5	5	5	2	1	3			1	1	1	1	1	5	5	6	3	6	6
218	7.68375	119.004	1	1.0022	0	0	0	1264.24	17.5241	1.88009	11.6375	864.062	4.259	0.636081	1150	0	285					1	1	1	1	1	5	5	5	1	5	5	5	2	1	2			1	1	1	1	1	6	6	6	1	6	6
219	54.596	3972.75	10	10.018	57.5748	0.9368	0.6757	380.825	7.08244	1.71507	14.2833	704.3	1.074	0.455175	5949	7	1495					5	4	3	5	4	2	2	4	4	1	3	3	4	2	4			6	5	3	5	5	2	3	5	4	1	4
220	66.6667	3399.54	5	27.5482	42.2409	0.6015	0.8678	429.926	10.7448	1.68355	13.9694	707.933		0.530367	1409	0	265					3	5	2	3	5	2	3	3	3	1	1	4	3	1	2			4	6	2	4	6	3	4	4	4	2	1
221	48.548	3861.71	7	25.8017	34.8097	1.08	0.9831	421.73	5.62353	1.54759	14.1633	720.5		0.4372	4478	11	844					4	5	2	5	5	2	2	2	4	2	1	2	4	3	4			5	6	2	6	6	3	2	3	4	2	1
222	67.8392	1310.28	1	4.5086	0	0	0	522.188	12.2765	1.73853	13.7417	728.725		0.464475	6454	0	1268					1	2	1	1	1	3	3	4	3	2	1	3	4	1	4			1	3	1	1	1	3	4	5	3	2	1
223	60.517	3131.94	5	25.2398	33.3451	0.6749	0.9737	350.966	5.40449	1.66028	14.4444	712.633		0.467333	4494	11	847					3	5	1	3	5	2	2	3	4	1	1	3	4	3	4			4	6	2	4	6	2	2	4	5	2	1
224	56.4499	302.09	2	10.1781	93.9619	0.0637	0.0919	437.833	16.8108	1.7496	14.175	725.5	1.257	0.5216	4965	22	936					1	4	5	2	2	2	5	4	4	2	4	4	4	3	4			2	5	6	2	2	3	5	5	4	2	4
225	62.6126	1604.68	4	35.5872	45.603	0.9516	0.8662	271.882	6.75034	1.61534	14.8083	715.15		0.4259	2003	17	377					3	5	2	5	5	1	2	3	5	2	1	2	3	3	2			3	6	2	5	6	1	3	3	6	2	1
226	50.0658	1517.04	4	4.0153	80.1932	0.2215	0.3195	524.629	12.385	1.84213	14.2275	733.39	1.252	0.520445	8507	36	1243					3	2	5	2	2	3	4	5	4	2	3	4	5	4	4			3	2	6	2	2	3	4	6	4	3	4
227	29.829	1583.66	6	6.0012	79.2643	0.3385	0.3081	443.069	3.0032	1.16608	14.2958	736.025	1.252	0.4005	12013	13	1801					4	3	5	2	2	2	1	1	4	2	3	1	5	3	5			4	3	6	3	2	3	2	1	5	3	4
228	3.75615	345.144	7	7.0014	53.5398	0.8881	0.8084	139.191	0.861879	0.939022	14.9639	689.05	1.005	0.363425	50040	169	4264					4	3	2	4	5	1	1	1	5	1	3	1	5	4	5			5	4	3	5	6	1	1	1	6	1	3
229	59.8548	1350.24	6	20.4151	59.5602	0.6239	0.5679	243.225	6.05051	1.66097	14.6717	686		0.4766	2670	11	1015					4	5	3	3	3	1	2	3	5	1	1	3	3	3	4			4	6	4	4	4	1	2	4	5	1	1
230	20.6471	554.121	6	6.0277	72.334	0.6453	0.4655	359.662	12.1954	1.68426	14.4906	705.58	4.525	0.409027	6591	37	2506					4	3	4	3	3	2	3	3	4	1	5	2	5	4	5			4	3	5	4	3	2	4	4	5	1	6
231	64.0523	1954.28	9	44.7761	50.7291	0.8034	0.7313	297.107	9.22188	1.84416	14.3278	707.433	0.9147	0.4586	2735	5	886					5	5	2	4	4	1	3	5	4	1	2	3	3	2	4			6	6	2	5	5	2	3	6	5	1	3
232	48.3408	4460.61	11	11.0198	66.7259	0.8696	0.5403	179.636	2.41031	1.29977	14.9417	684.875	1.018	0.484431	6351	87	2413					5	4	4	4	3	1	1	2	5	1	3	3	4	4	5			6	5	5	5	3	1	1	2	6	1	3
233	52.5258	1248.77	9	9.0398	63.3461	0.6219	0.5661	294.887	5.70209	1.57524	14.7814	700.523	1.26	0.455838	6716	87	2553					5	4	4	3	3	1	2	2	5	1	4	3	5	4	5			6	4	4	4	4	2	2	3	6	1	4
234	28.132	930.618	8	8.0451	78.5073	0.475	0.3427	374.839	2.93108	1.22881	14.4083	715.167	0.8656	0.480542	5640	15	2135					5	4	5	3	2	2	1	1	4	2	2	3	4	3	5			5	4	6	3	2	2	2	2	5	2	3
235	0	0	1	1.0004	0	0	0	147.552	0.820966	0.880598	15.3672	738.38	1.26	0.14518	78577	125	22439					1	1	1	1	1	1	1	1	5	2	4	1	5	4	5			1	1	1	1	1	1	1	1	6	3	4
236	31.338	1298.92	8	8.0016	53.926	0.8384	0.7632	168.361	1.34447	1.1649	15.3286	707.969	1.26	0.36495	59846	222	26508					5	3	2	4	4	1	1	1	5	1	4	1	5	4	5			5	4	3	5	5	1	1	1	6	2	4
237	7.08518	418.479	2	2.003	78.1489	0.2773	0.4001	136.404	0.533838	0.614186	15.1229	696.3	1.064	0.443062	21530	118	3797					1	1	5	2	2	1	1	1	5	1	3	2	5	4	5			2	2	6	2	3	1	1	1	6	1	4
238	0	8.55	3	3.0009	77.2896	0.2609	0.3764	149.904	0.801645	0.870023	15.2833	714.95	1.42	0.2041	66007	124	8273					2	2	5	2	2	1	1	1	5	1	4	1	5	4	5			3	2	6	2	2	1	1	1	6	2	5
239	6.50947	371.995	6	6.0102	61.3056	0.7394	0.6731	178.901	0.944299	1.14722	15.2118	716.108	1.26	0.264033	62918	194	11154					4	3	3	4	4	1	1	1	5	2	4	1	5	4	5			4	3	4	4	4	1	1	1	6	2	4
240	67.8727	1209.44	10	10.007	65.3114	0.7545	0.5443	175.638	5.61025	1.55432	14.6622	658.307	1.648	0.441167	16780	19	2781					5	4	4	4	3	1	2	2	4	1	4	2	5	3	5			6	4	4	5	3	1	2	3	5	1	5
241	72.957	1204.82	5	19.3199	58.002	0.9147	0.6598	156.216	8.61878	1.81974	14.9083	665.8	0.9391	0.382733	10100	60	3283					3	5	3	4	4	1	3	5	5	1	3	1	5	4	5			4	6	3	5	4	1	3	6	6	1	3
242	67.735	1157.55	8	27.9916	46.5741	1.1609	0.8374	173.375	8.07996	1.79349	14.81	679.4	0.9391	0.40318	3880	6	1473					5	5	2	5	5	1	3	5	5	1	3	1	4	2	4			5	6	2	6	6	1	3	6	6	1	3
243	67.3382	2403.48	6	22.9358	35.3883	0.6561	0.9465	176.135	7.06439	1.55382	14.8979	675		0.455175	6506	11	1255					4	5	2	3	5	1	2	2	5	1	1	3	5	3	4			4	6	2	4	6	1	3	3	6	1	1
244	63.1579	636.298	2	12.4533	68.9811	0.3229	0.4658	369.048	11.5852	1.79446	14.0333	691.15		0.44735	6242	17	2515					1	4	4	2	3	2	3	5	3	1	1	2	4	3	5			2	5	5	2	3	2	4	6	4	1	1
245	54.5279	433.182	2	19.0658	58.8366	0.4188	0.6042	438.4	27.0154	1.48025	14.0833	702.2		0.4567	2809	11	542					1	5	3	2	3	2	5	2	3	1	1	3	3	3	3			2	6	4	3	4	3	6	2	4	1	1
246	5.66822	406.424	9	9.0271	55.7225	1.0389	0.7494	113.838	0.793805	0	15.0833	678.575	1.192	0.398308	20775	148	4024					5	4	3	5	4	1	1	1	5	1	3	1	5	4	5			6	4	3	6	5	1	1	1	6	1	4
247	61.852	729.939	5	14.7102	55.2031	0.7381	0.6719	836.771	8.20713	1.63604	12.2283	760.6	2.388	0.5744	10941	9	1596					3	5	3	4	4	4	3	3	2	3	5	4	5	2	4			4	6	3	4	4	5	3	3	2	4	5
248	44.4848	1768.21	11	11.0386	50.7819	0.8972	0.8166	363.573	5.04361	1.58422	14.1896	703.25	0.8404	0.45093	17051	39	4245					5	4	2	4	5	2	2	2	4	1	2	3	5	4	5			6	5	2	5	6	2	2	3	4	1	3
249	29.8498	1097.62	8	8.0024	51.5524	1.4154	0.8795	406.055	11.6855	1.75882	14.1833	717.1	1.074	0.429112	13639	47	2629					5	3	2	5	5	2	3	4	4	2	3	2	5	4	5			5	4	3	6	6	2	4	5	4	2	4
250	15.62	462.801	4	3.9984	81.3317	0.3394	0.3089	111.545	0.448366	0.686257	14.6667	620.4	1.016	0.466825	16060	56	4710					3	2	5	2	2	1	1	1	4	1	3	3	5	4	5			3	2	6	3	2	1	1	1	5	1	3
251	1.18832	228.886	7	7.0274	68.8636	0.5919	0.5388	126.517	0.434657	0.57087	14.64	635.9	0.8373	0.49584	13960	53	2728					4	3	4	3	3	1	1	1	4	1	2	3	5	4	5			5	4	5	4	3	1	1	1	5	1	3
252	34.2262	914.666	11	11.0431	56.5037	1.3517	0.7544	164.685	2.065	1.27713	14.5417	650.825	0.2841	0.436781	12969	32	1908					5	4	3	5	4	1	1	1	4	1	2	2	5	4	5			6	5	3	6	5	1	1	2	5	1	2
253	9.54206	550.431	4	4.0165	66.783	0.8276	0.597	134.592	0.541631	0.951502	14.7917	642.35	1.016	0.479937	19595	187	3830					3	2	4	4	3	1	1	1	5	1	3	3	5	4	5			3	2	5	5	4	1	1	1	6	1	3
254	0	0	10	10.0492	68.6523	0.2897	0.4179	149.699	0.869114	1.07514	14.7625	668.925	1.016	0.228037	45868	297	12262					5	4	4	2	2	1	1	1	5	1	3	1	5	4	5			6	5	5	2	3	1	1	1	6	1	3
255	42.8786	4215.56	13	13.0065	51.0792	1.0531	0.7596	210.664	3.83515	1.36244	14.5917	650.833	0.8736	0.489308	12107	30	2365					5	4	2	5	4	1	2	2	4	1	2	3	5	4	5			6	5	2	6	5	1	2	2	5	1	3
256	51.9726	1460.73	3	15.5521	31.6386	0.6827	0.9849	343.929	8.82593	1.72331	14.275	672.6		0.5332	4983	25	973					2	5	1	3	5	2	3	4	4	1	1	4	4	3	4			3	6	2	4	6	2	3	5	4	1	1
[truncated: 68 more columns]

## Sheet: 2022
2022
调查单元	侵蚀面积占比/%	侵蚀模数	NP	PD	CONTAG	SHDI	SHEI	海拔	坡度	坡长	温度	降水	土壤有机质	NDVI	GDP	Light	POP		地理探测数据离散化：	分割3	NP	PD	CONTAG	SHDI	SHEI	海拔	坡度	坡长	温度	降水	土壤有机质	NDVI	GDP	Light	POP		分割4	NP	PD	CONTAG	SHDI	SHEI	海拔	坡度	坡长	温度	降水	土壤有机质	NDVI
1	29.7461	1608.94	9	9.1575	65.852	0.9536	0.5925	446.617	17.3436	1.7443	14.5125	543.369	0.7005	0.413125	5192	0	745				2	2	2	4	3	2	4	3	2	2	2	1	3	1	3			3	2	3	5	4	2	5	4	3	2	2	1
2	42.2665	1363.02	18	18.3169	63.3178	0.9547	0.5932	589.706	2.81977	1.24777	14.1307	554.194	1.252	0.464669	7094	0	541				4	3	2	4	3	3	1	1	2	2	3	2	3	1	2			5	3	3	5	4	3	1	1	2	3	3	2
3	30.4671	1039.16	37	37.6169	55.8659	1.1081	0.6885	631.545	10.3029	1.39351	14.0771	554.869	1.34	0.467962	5641	2	810				4	4	1	4	4	3	3	1	2	3	3	2	3	3	3			5	5	2	5	4	3	3	2	2	3	4	2
4	31.2576	713.587	15	15.2393	60.2953	0.9218	0.6649	654.038	8.23056	1.47452	14.0965	544.233	2.399	0.4354	18798	1	2065				3	2	2	4	3	3	2	2	2	2	4	1	4	2	4			4	3	2	4	4	3	3	2	2	2	5	1
5	22.6295	215.675	14	14.2407	69.735	0.6718	0.4846	515.189	3.66213	1.38176	14.4039	539.873	1.9625	0.476053	6762	3	972				3	2	3	3	2	2	1	1	2	2	4	2	3	3	3			4	3	3	3	3	3	2	2	3	2	4	2
6	28.7689	681.933	15	15.2625	70.1882	0.6548	0.4723	474.248	11.8736	1.63167	14.7737	544.669	1.479	0.512669	5983	0	607				3	2	3	3	2	2	3	2	3	2	3	2	3	1	2			4	3	3	3	3	3	3	3	3	2	4	3
7	34.6068	865.238	20	20.4269	50.0881	1.1126	0.8026	603.196	5.09331	1.47931	14.4271	556.175	2.984	0.454342	4220	0	429				4	3	1	4	4	3	2	2	2	3	4	2	2	1	2			5	4	1	5	5	3	2	2	3	3	5	2
8	2.37999	99.372	5	5.0839	89.0866	0.1869	0.1701	759.431	9.35826	1.5833	13.9833	565.08	1.479	0.583253	5349	0	598				2	1	4	1	1	3	2	2	2	3	3	3	3	1	2			2	1	5	1	1	4	3	2	2	4	4	4
9	33.2928	305.009	18	18.3113	89.1851	0.1649	0.1501	1148.38	15.7149	1.80574	12.1642	583.105	2.07	0.62689	3647	0	347				4	3	4	1	1	4	4	4	1	3	4	4	2	1	2			5	3	5	1	1	5	4	5	1	4	4	5
10	48.1243	1187.37	14	14.2392	67.4637	0.869	0.5399	870.287	7.14327	1.53793	13.4417	566.375	2.399	0.487106	6564	0	442				3	2	3	3	3	3	2	2	1	3	4	2	3	1	2			4	3	3	4	3	4	2	2	2	4	5	2
11	54.6326	833.807	6	24.2424	69.5183	0.68	0.4905	830.028	18.3991	1.82201	13.6812	563.775	1.054	0.49945	5969	0	858				2	3	3	3	2	3	4	4	2	3	2	2	3	1	3			2	4	3	3	3	4	5	5	2	3	3	3
12	46.852	661.541	7	7.1145	69.613	0.3517	0.5074	850.371	11.0358	1.79792	13.7517	572.14	1.479	0.61725	3093	0	325				2	1	3	2	2	3	3	4	2	3	3	4	2	1	2			2	1	3	2	3	4	3	5	2	4	4	4
13	18.2896	190.123	20	20.3376	75.7472	0.6367	0.3956	886.07	10.8181	1.65312	12.5356	570.347	4	0.613693	4132	0	423				4	3	3	3	2	4	3	2	1	3	4	4	2	1	2			5	4	4	3	2	4	3	3	1	4	5	4
14	28.8458	308.119	1	1.0192	0	0	0	1241.24	15.9286	1.72828	11.1833	597.467	4	0.690992	3567	0	171				1	1	1	1	1	4	4	3	1	4	4	4	2	1	1			1	1	1	1	1	5	4	4	1	4	5	5
15	41.1126	672.915	8	8.1384	59.982	0.4685	0.676	1000.31	14.3277	1.63115	12.1228	579.847	1.054	0.6269	4141	0	423				2	1	2	2	4	4	3	2	1	3	2	4	2	1	2			3	2	2	3	4	5	4	3	1	4	3	5
16	7.04877	407.137	43	43.7392	47.1288	1.6656	0.856	324.259	1.86857	1.04971	15.1389	540.292	1.526	0.425225	6458	8	996				4	4	1	4	4	1	1	1	3	2	3	1	3	3	3			5	5	1	5	5	2	1	1	4	2	4	1
17	39.2141	615.189	11	11.1789	64.6255	0.6332	0.5764	577.808	10.257	1.6604	14.4427	551.213	2.399	0.552262	5867	0	986				3	2	2	3	3	3	3	3	2	2	4	3	3	1	3			3	2	3	3	4	3	3	3	3	3	5	4
18	12.2934	166.005	10	10.1771	61.7012	0.9057	0.6533	358.438	1.56683	1.01182	14.9125	547.35	0.8656	0.450856	6205	1	1042				3	2	2	4	3	2	1	1	3	2	2	1	3	2	3			3	2	2	4	4	2	1	1	3	3	2	2
19	9.68555	147.382	3	3.0547	72.8846	0.5257	0.4785	379.664	0.923286	0.957362	14.987	557.938	0.9511	0.420525	6809	0	573				1	1	3	2	2	2	1	1	3	3	2	1	3	1	2			1	1	4	3	3	2	1	1	3	3	3	1
20	35.4563	687.328	10	10.1719	58.401	0.7192	0.6547	772.965	11.8689	1.52992	13.9743	567.85	2.399	0.562667	5273	0	483				3	2	2	3	3	3	3	2	2	3	4	3	3	1	2			3	2	2	3	4	4	3	2	2	4	5	4
21	9.32408	168.198	13	13.2168	64.4684	0.8448	0.6094	423.476	1.03409	0.975425	14.9639	567.517	1.158	0.358592	10059	74	1691				3	2	2	3	3	2	1	1	3	3	3	1	3	3	4			4	3	3	4	4	2	1	1	3	4	3	1
22	33.8013	1033.7	11	11.2085	71.2661	0.6252	0.451	423.545	3.10984	1.28019	14.6639	557.383	0.8634	0.51455	5148	0	577				3	2	3	3	2	2	1	1	2	3	2	2	3	1	2			3	2	4	3	3	2	1	2	3	3	2	3
23	37.6068	1067.09	7	7.145	68.2265	0.5975	0.5438	432.252	1.64598	1.15224	14.6917	560.308	0.8634	0.447658	6463	0	1086				2	1	3	2	3	2	1	1	2	3	2	1	3	1	3			2	1	3	3	3	2	1	1	3	3	2	2
24	12.6333	183.063	8	8.1425	65.5777	0.8306	0.5992	610.627	1.89227	1.1339	14.2643	582.071	1.081	0.449136	8253	1	801				2	1	2	3	3	3	1	1	2	3	3	1	3	2	3			3	2	3	4	4	3	1	1	2	4	3	2
25	11.1759	193.307	19	19.3325	64.8731	0.8934	0.5551	597.049	6.68801	1.51907	14.1208	587.288	0	0.516912	6660	1	825				4	3	2	4	3	3	2	2	2	3	1	3	3	2	3			5	4	3	4	3	3	2	2	2	4	1	3
26	40.2335	744.749	4	4.0804	64.7874	0.3906	0.5635	1116.18	17.6996	1.71454	11.5404	606.655	0	0.624025	4575	0	192				1	1	2	2	3	4	4	3	1	4	1	4	2	1	1			1	1	3	2	3	5	5	4	1	4	1	5
27	46.0124	804.883	21	21.3784	57.4695	0.7106	0.6468	911.427	14.4844	1.79662	13.5281	579.406	0	0.590756	4818	0	405				4	3	2	3	3	4	3	4	2	3	1	3	2	1	2			5	4	2	3	4	4	4	5	2	4	1	4
28	39.996	673.449	8	8.1525	65.4672	0.6334	0.5765	725.986	12.6975	1.48339	13.9646	580.113	0	0.542544	5895	0	991				2	1	2	3	3	3	3	2	2	3	1	3	3	1	3			3	2	3	3	4	4	4	2	2	4	1	3
29	10.8377	159.252	4	4.0679	98.0171	0.0189	0.0273	1128.49	19.6199	1.69779	13.0078	610.438	0	0.581675	4863	0	617				1	1	4	1	1	4	4	3	1	4	1	3	2	1	3			1	1	5	1	1	5	5	4	2	5	1	4
30	62.7433	850.633	4	4.0683	96.2066	0.0387	0.0559	1346.35	26.8856	1.87081	11.1042	647.413	0	0.61245	4805	0	202				1	1	4	1	1	4	4	4	1	4	1	4	2	1	1			1	1	5	1	1	5	5	5	1	5	1	4
31	64.3123	923.092	5	5.1005	79.636	0.2224	0.3209	1129.84	21.4218	1.75167	11.3635	629.062	0	0.629562	4878	1	409				2	1	4	1	2	4	4	4	1	4	1	4	2	2	2			2	1	4	2	2	5	5	4	1	5	1	5
32	37.3786	656.888	13	43.4783	63.8631	0.9123	0.5669	957.442	12.2851	1.60094	13.3333	590.45	0	0.50135	3955	0	459				3	4	2	4	3	4	3	2	1	3	1	2	2	1	2			4	5	3	4	3	4	4	2	2	4	1	3
33	45.9313	719.174	2	2.0358	99.5121	0.0051	0.0074	1160.3	18.5771	1.72602	12.4417	630.8	1.191	0.598708	5400	0	701				1	1	4	1	1	4	4	3	1	4	3	3	3	1	3			1	1	5	1	1	5	5	4	1	5	3	4
34	43.9957	591.979	3	16.8634	70.0666	0.3753	0.5414	898.286	14.6738	1.73651	13.9792	604.225	0	0.531675	4236	0	502				1	3	3	2	3	4	3	3	2	4	1	3	2	1	2			1	3	3	2	3	4	4	4	2	4	1	3
35	40.9828	1223.39	14	14.245	52.6279	1.0641	0.7676	847.294	14.0531	1.78993	14.1	607.8	1.009	0.475583	4835	0	520				3	2	1	4	4	3	3	4	2	4	2	2	2	1	2			4	3	1	5	5	4	4	5	2	5	3	2
36	28.8406	418.762	6	6.0982	76.5337	0.4297	0.3911	1152.03	8.89276	1.67247	11.7458	640.9	6.914	0.612008	5507	1	925				2	1	3	2	2	4	2	3	1	4	4	4	3	2	3			2	1	4	2	2	5	3	3	1	5	5	4
37	22.9129	821.981	9	9.1612	80.9335	0.3266	0.2973	1212.82	15.4192	1.78374	12.2628	636.053	1.191	0.63076	2146	0	488				2	2	4	2	2	4	3	4	1	4	3	4	2	1	2			3	2	4	2	2	5	4	5	1	5	3	5
38	48.9216	1556.71	14	14.2537	53.6088	0.7943	0.723	1032.34	10.1771	1.69419	13.1854	630.667	0.9511	0.539225	4731	0	503				3	2	1	3	4	4	3	3	1	4	2	3	2	1	2			4	3	2	4	5	5	3	3	2	5	3	3
39	37.0684	871.883	9	9.1529	73.9333	0.6027	0.4348	889.573	13.8592	1.50113	13.8667	628.133	0.9511	0.525392	6211	0	1043				2	2	3	2	2	4	3	2	2	4	2	3	3	1	3			3	2	4	3	3	4	4	2	2	5	3	3
40	47.2833	848.687	18	18.3411	59.5892	0.8982	0.6479	932.931	14.1893	1.65249	12.9444	638.613	2.314	0.573567	5264	0	884				4	3	2	4	3	4	3	2	1	4	4	3	3	1	3			5	3	2	4	4	4	4	3	1	5	5	4
41	38.7155	1124.7	11	11.1902	69.9977	0.5234	0.4764	1195.22	13.9619	1.73259	11.0896	664.5	2.803	0.613606	5125	0	644				3	2	3	2	2	4	3	3	1	4	4	4	3	1	3			3	2	3	3	3	5	4	4	1	5	5	4
42	14.8669	282.067	6	6.1356	77.8512	0.395	0.3595	1248.21	19.3381	1.8039	11.4833	661.713	1.948	0.610544	5407	0	909				2	1	3	2	2	4	4	4	1	4	4	3	3	1	3			2	1	4	2	2	5	5	5	1	5	4	4
43	46.5493	543.642	3	3.0534	95.4353	0.0478	0.0689	1310.65	20.3258	1.84477	11.4125	668	3.942	0.663856	3791	0	425				1	1	4	1	1	4	4	4	1	4	4	4	2	1	2			1	1	5	1	1	5	5	5	1	5	5	5
44	71.1795	2342.18	4	13.9082	65.0079	0.373	0.5382	522.093	4.99499	1.63859	15	545.9	0	0.42596	5506	0	886				1	2	2	2	3	2	2	2	3	2	1	1	3	1	3			1	3	3	2	3	3	2	3	3	3	1	1
45	50.5841	1738.42	6	23.2468	42.7412	0.6088	0.8783	1024.69	10.0879	1.64596	12.6	593.3	0	0.595967	1813	0	393				2	3	1	2	4	4	3	2	1	4	1	3	2	1	2			2	4	1	3	5	5	3	3	1	4	1	4
46	23.9225	1515.25	21	21.361	68.6394	0.6809	0.4912	731.315	13.3102	1.67261	14.1889	582.15	1.137	0.511908	681	0	211				4	3	3	3	2	3	3	3	2	3	3	2	1	1	1			5	4	3	3	3	4	4	3	2	4	3	3
47	17.6482	932.282	10	10.1792	78.0457	0.368	0.335	1023.22	10.8257	1.66955	13.1896	607.7	1.054	0.592875	1191	0	370				3	2	3	2	2	4	3	3	1	4	2	3	1	1	2			3	2	4	2	2	5	3	3	2	4	3	4
48	19.1024	1282.21	19	19.3207	78.9255	0.4613	0.3328	835.399	13.0421	1.5465	14.3375	596.7	2.467	0.553787	1085	0	213				4	3	3	2	2	3	3	2	2	4	4	3	1	1	1			5	4	4	3	2	4	4	2	2	4	5	4
49	6.43368	771.611	4	16.0643	85.219	0.255	0.2321	1222.27	19.0078	1.83372	12.025	634.56	0	0.587	288	0	89				1	3	4	2	1	4	4	4	1	4	1	3	1	1	1			1	3	5	2	2	5	5	5	1	5	1	4
50	0	355.765	2	10.5876	97.9126	0.0214	0.0309	1315	14.4969	1.76096	11.0972	661.933	0	0.6023	871	0	90				1	2	4	1	1	4	3	4	1	4	1	3	1	1	1			1	2	5	1	1	5	4	4	1	5	1	4
51	48.748	813.322	16	16.29	63.6809	0.8038	0.5799	893.308	12.8501	1.66995	13.9389	612.342	1.137	0.471392	691	0	338				3	3	2	3	3	4	3	3	2	4	3	2	1	1	2			4	3	3	4	4	4	4	3	2	5	3	2
52	87.3501	295.036	7	7.1218	41.5598	0.6779	0.978	749.343	11.6229	1.59205	14.5153	602.75	1.267	0.482783	1295	0	401				2	1	1	3	4	3	3	2	2	4	3	2	1	1	2			2	1	1	3	5	4	3	2	3	4	4	2
53	51.0319	777.604	21	21.348	62.7646	1.104	0.6162	685.531	12.4925	1.81125	14.3688	604.917	2.467	0.510558	1645	4	258				4	3	2	4	3	3	3	4	2	4	4	2	1	3	1			5	4	2	5	4	4	4	5	3	4	5	3
54	57.2965	2045.93	21	21.3632	64.9967	0.7973	0.5751	840.646	11.7588	1.7073	14.3867	636.58	2.467	0.52022	699	0	217				4	3	2	3	3	3	3	3	2	4	4	3	1	1	1			5	4	3	4	4	4	3	4	3	5	5	3
55	20.0793	916.825	2	2.0429	95.6077	0.0454	0.0656	1175.85	18.8419	1.84529	12.5433	668.667	1.852	0.60194	877	0	271				1	1	4	1	1	4	4	4	1	4	4	3	1	1	1			1	1	5	1	1	5	5	5	1	5	4	4
56	0.291106	1103.88	3	3.0491	95.9965	0.0718	0.0654	1357.75	18.4128	1.77315	11.415	693.027	1.852	0.63034	586	0	181				1	1	4	1	1	4	4	4	1	4	4	4	1	1	1			1	1	5	1	1	5	5	5	1	5	4	5
57	40.3149	598.563	5	5.088	75.316	0.444	0.4042	933.175	15.2129	1.77384	13.8083	657.4	1.044	0.56851	1129	0	252				2	1	3	2	2	4	3	4	2	4	2	3	1	1	1			2	1	4	2	2	4	4	5	2	5	3	4
58	13.6966	1834.84	17	17.2852	84.6881	0.3273	0.2361	1032.76	22.2523	1.62202	11.9615	635.613	0	0.645056	573	0	177				4	3	4	2	1	4	4	2	1	4	1	4	1	1	1			4	3	4	2	2	5	5	3	1	5	1	5
59	0.050566	441.23	7	7.1203	96.6984	0.0521	0.0474	1210.71	20.9681	1.69208	11.8417	651.025	0	0.651044	572	0	177				2	1	4	1	1	4	4	3	1	4	1	4	1	1	1			2	1	5	1	1	5	5	3	1	5	1	5
60	65.2778	1066.35	9	9.1594	51.2533	0.9031	0.8221	725.259	9.15643	1.79513	14.7583	618.788	0.9672	0.548987	813	0	126				2	2	1	4	4	3	2	4	3	4	2	3	1	1	1			3	2	1	4	5	4	3	5	3	5	3	4
61	75.7765	503.915	5	5.0829	92.9483	0.1281	0.1166	818.292	14.6123	1.77467	14.8392	631.81	0	0.585655	1180	0	91				2	1	4	1	1	3	3	4	3	4	1	3	1	1	1			2	1	5	1	1	4	4	5	3	5	1	4
62	7.43202	1248.96	23	23.3669	75.5292	0.7367	0.4112	758.343	16.7291	1.58491	14.1675	642.02	0	0.540585	1536	0	220				4	3	3	3	2	3	4	2	2	4	1	3	1	1	1			5	4	4	4	2	4	4	2	2	5	1	3
63	0.07019	1214.4	1	1.0114	0	0	0	1002.5	22.9949	1.75214	12.9417	674.15	0	0.662156	891	0	183				1	1	1	1	1	4	4	4	1	4	1	4	1	1	1			1	1	1	1	1	5	5	4	1	5	1	5
64	15.66	2477.58	19	19.3581	86.0848	0.3066	0.2212	1144.1	19.9959	1.69484	12.25	643.1	2.946	0.637019	875	0	179				4	3	4	2	1	4	4	3	1	4	4	4	1	1	1			5	4	5	2	2	5	5	4	1	5	5	5
65	16.4093	1158.57	13	13.2316	70.6988	0.5041	0.4588	1001.36	13.5519	1.645	12.6813	657.7	3.942	0.6299	296	0	183				3	2	3	2	2	4	3	2	1	4	4	4	1	1	1			4	3	4	3	3	5	4	3	1	5	5	5
66	6.31716	1434.09	16	16.1747	85.1119	0.3008	0.2169	1152.27	13.2117	1.7931	12.1469	673.775	0	0.658412	583	0	181				3	3	4	2	1	4	3	4	1	4	1	4	1	1	1			4	3	5	2	2	5	4	5	1	5	1	5
67	6.31515	956.293	7	7.1095	72.6115	0.2813	0.4059	1096.14	17.1387	1.78127	12.2703	695.3	0	0.671631	601	0	93				2	1	3	2	2	4	4	4	1	4	1	4	1	1	1			2	1	4	2	2	5	5	5	1	5	1	5
68	7.54924	919.228	10	10.1461	86.5656	0.3628	0.2254	950.552	12.7161	1.74738	12.765	681.14	10.79	0.668527	1008	0	440				3	2	4	2	1	4	3	3	1	4	4	4	1	1	2			3	2	5	2	2	4	4	4	1	5	5	5
69	0.322874	593.879	3	3.0603	98.7994	0.0114	0.0165	1248.71	15.5453	1.6802	11.4344	715.333	2.172	0.682125	1375	0	417				1	1	4	1	1	4	4	3	1	4	4	4	1	1	2			1	1	5	1	1	5	4	3	1	5	5	5
70	10.6289	1452.05	7	7.1211	89.4109	0.1056	0.1524	1340.68	19.6498	1.79328	10.4781	687.056	1.985	0.673737	868	0	180				2	1	4	1	1	4	4	4	1	4	4	4	1	1	1			2	1	5	1	1	5	5	5	1	5	4	5
71	41.4597	972.682	1	1.0173	0	0	0	1453.43	23.7003	1.73847	10.6396	701.088	1.985	0.669656	571	0	88				1	1	1	1	1	4	4	3	1	4	4	4	1	1	1			1	1	1	1	1	5	5	4	1	5	4	5
72	6.22168	1708.34	3	3.06	90.5385	0.1785	0.1625	1219.02	22.2012	1.79098	11.9833	685.956	1.985	0.656962	1178	0	180				1	1	4	1	1	4	4	4	1	4	4	4	1	1	1			1	1	5	1	1	5	5	5	1	5	4	5
73	17.3195	1134.13	28	28.5074	81.1151	0.392	0.2828	1001.64	15.8363	1.67606	12.4133	681.955	2.946	0.66362	299	0	93				4	4	4	2	2	4	4	3	1	4	4	4	1	1	1			5	5	4	2	2	5	4	3	1	5	5	5
74	4.2564	1257.74	2	2.0333	87.2721	0.1322	0.1908	1313.69	17.8421	1.77065	10.901	726.512	2.172	0.68415	593	0	183				1	1	4	1	1	4	4	4	1	4	4	4	1	1	1			1	1	5	1	1	5	5	5	1	5	5	5
75	84.7732	908.348	9	9.1771	72.4311	0.6524	0.4706	736.098	13.6232	1.85327	15.2344	643.188	1.346	0.510775	1466	1	361				2	2	3	3	2	3	3	4	3	4	3	2	1	2	2			3	2	4	3	3	4	4	5	4	5	4	3
76	0	834.496	1	1.0203	0	0	0	1292.06	20.2305	1.79578	12.263	702.994	4.259	0.662937	1166	0	271				1	1	1	1	1	4	4	4	1	4	4	4	1	1	1			1	1	1	1	1	5	5	5	1	5	5	5
77	6.37354	1320.1	17	17.2712	84.7376	0.3198	0.2307	1074.48	18.0829	1.64486	11.6938	708.185	6.04	0.678925	591	0	183				4	3	4	2	1	4	4	2	1	4	4	4	1	1	1			4	3	5	2	2	5	5	3	1	5	5	5
78	13.5083	1034.81	18	18.3243	83.1263	0.365	0.2633	890.447	14.8024	1.69522	13.7465	687.533	2.946	0.656308	292	0	90				4	3	4	2	2	4	3	3	2	4	4	4	1	1	1			5	3	4	2	2	4	4	4	2	5	5	5
79	0.586095	767.214	4	4.0721	94.2948	0.0564	0.0813	1112.84	17.1274	1.83904	12.1839	729.419	10.79	0.69195	1024	0	223				1	1	4	1	1	4	4	4	1	4	4	4	1	1	1			1	1	5	1	1	5	5	5	1	5	5	5
80	8.97423	1222.05	11	11.2728	58.0902	1.0073	0.7266	269.664	13.124	1.07109	15.0188	533.9	0.9284	0.387719	4151	0	480				3	2	2	4	4	1	3	1	3	1	2	1	2	1	2			3	2	2	5	5	1	4	1	3	2	2	1
81	67.4864	1469.06	5	5.0968	78.9958	0.214	0.3087	851.014	22.3338	1.6738	13.1829	565.34	4.071	0.630605	4948	0	199				2	1	3	1	2	3	4	3	1	3	4	4	3	1	1			2	1	4	2	2	4	5	3	2	4	5	5
82	50.005	939.68	9	9.1612	78.5575	0.3928	0.3575	579.669	12.2962	1.71363	14.2188	538.975	0.9028	0.610967	6150	0	990				2	2	3	2	2	3	3	3	2	2	2	3	3	1	3			3	2	4	2	2	3	4	4	2	2	2	4
83	47.3428	1406.84	5	21.0615	92.6017	0.0732	0.1057	830.086	22.1802	1.39681	13	561.3	0	0.6263	9584	0	316				2	3	4	1	1	3	4	1	1	3	1	4	3	1	1			2	4	5	1	1	4	5	2	1	3	1	5
84	29.7703	621.897	3	3.0522	86.4106	0.2709	0.2466	1052	23.3701	1.76025	12.2073	584.05	4.7	0.617087	4825	0	487				1	1	4	2	2	4	4	4	1	3	4	4	2	1	2			1	1	5	2	2	5	5	4	1	4	5	4
85	67.3424	1211.42	6	22.6843	91.0964	0.1877	0.1354	642.439	18.3174	1.73989	13.7483	553.84	0.9028	0.60548	3003	0	484				2	3	4	1	1	3	4	3	2	2	2	3	2	1	2			2	4	5	1	1	3	5	4	2	3	2	4
86	49.472	2126.64	16	53.9629	45.4121	1.1709	0.8446	402.435	5.26301	1.55712	15.2367	532.16	1.257	0.48634	9484	0	469				3	4	1	4	4	2	2	2	3	1	3	2	3	1	2			4	5	1	5	5	2	2	2	4	2	4	2
87	57.8984	1078.76	8	8.1508	75.4521	0.4341	0.3951	656.252	14.4087	1.70765	14.4339	549.875	0.7621	0.514406	6974	0	1123				2	1	3	2	2	3	3	3	2	2	2	2	3	1	3			3	2	4	2	2	3	4	4	3	3	2	3
88	34.3835	1297.48	16	16.2784	50.8542	1.1328	0.8171	642.825	5.36288	1.36331	14.4958	549.95	0.7621	0.442892	9126	1	1469				3	3	1	4	4	3	2	1	2	2	2	1	3	2	3			4	3	1	5	5	3	2	2	3	3	2	1
89	24.3389	386.947	19	19.3325	57.0343	1.0966	0.6813	678.706	7.3031	1.65655	13.9408	554.19	1.174	0.477695	5409	0	581				4	3	2	4	4	3	2	2	2	2	3	2	3	1	2			5	4	2	5	4	4	2	3	2	3	3	2
90	21.443	215.422	20	20.3791	60.0145	1.0891	0.6767	778.238	6.44033	1.70232	13.6833	557.245	1.174	0.412735	6945	0	1118				4	3	2	4	4	3	2	3	2	3	3	1	3	1	3			5	4	2	5	4	4	2	4	2	3	3	1
91	44.4926	1087.19	9	9.1575	63.332	0.6682	0.6082	548.395	2.14692	1.155	14.6883	554.4	0	0.43797	7346	4	888				2	2	2	3	3	2	1	1	2	3	1	1	3	3	3			3	2	3	3	4	3	1	1	3	3	1	1
92	33.2999	1206.45	10	10.2302	56.4134	1.0251	0.7395	562.287	4.02886	1.18111	14.2271	554.575	1.252	0.449406	7395	1	898				3	2	2	4	4	3	1	1	2	3	3	1	3	2	3			3	2	2	5	5	3	2	1	2	3	3	2
93	16.8488	258.654	9	34.8028	56.3088	0.9819	0.7083	377.7	6.50705	1.65681	15.4	540.1	1.479	0.46352	1989	0	437				2	4	1	4	4	2	2	3	3	2	3	2	2	1	2			3	5	2	5	4	2	2	3	4	2	4	2
94	61.0909	1211.32	5	23.5073	77.2085	0.4289	0.3904	465.844	15.5058	1.34438	14.4375	542.3	0	0.483875	26806	0	3087				2	3	3	2	2	2	3	1	2	2	1	2	4	1	4			2	4	4	2	2	3	4	2	3	2	1	2
95	15.4867	262.199	5	5.101	49.8649	0.9647	0.8781	575.091	4.38024	1.40473	14.1783	541.067	2.399	0.460827	3502	1	503				2	1	1	4	4	3	1	2	2	2	4	2	2	2	2			2	1	1	5	5	3	2	2	2	2	5	2
96	5.12975	252.364	19	19.5052	60.3572	0.8809	0.6354	112.923	0.792248	0.693714	15.8194	514.713	0.8671	0.441373	29262	8	2921				4	3	2	3	3	1	1	1	4	1	2	1	4	3	4			5	4	2	4	4	1	1	1	5	1	2	1
97	63.9369	1021.75	1	5.4171	0	0	0	652.71	16.0371	1.84477	13.675	545.833	0	0.6208	2734	0	292				1	1	1	1	1	3	4	4	2	2	1	4	2	1	1			1	1	1	1	1	3	4	5	2	3	1	4
98	10.2463	210.761	11	11.2567	84.6592	0.3596	0.2594	138.734	0.930546	0.802128	15.7417	520.45	1.042	0.49168	15559	3	1659				3	2	4	2	2	1	1	1	4	1	2	2	4	3	4			3	2	4	2	2	1	1	1	5	1	3	2
99	48.237	81.597	10	10.2302	79.4999	0.5648	0.351	256.643	3.35171	1.42917	15.68	533.22	2.171	0.402033	14738	55	1573				3	2	3	2	2	1	1	2	4	1	4	1	4	3	4			3	2	4	3	2	1	2	2	5	2	4	1
100	4.47281	132.491	31	31.759	74.2937	0.6697	0.4161	322.657	9.56851	1.55892	15.1882	525.283	2.433	0.556367	11995	7	964				4	4	3	3	2	1	2	2	3	1	4	3	3	3	3			5	5	4	3	3	2	3	2	4	1	5	4
101	38.9743	568.935	1	1.0244	0	0	0	748.382	13.2109	1.65816	13.3106	559.88	1.294	0.60436	11155	0	595				1	1	1	1	1	3	3	3	1	3	3	3	3	1	2			1	1	1	1	1	4	4	3	2	3	4	4
102	29.806	1934.42	14	81.9672	57.7461	1.0093	0.6271	549.75	10.6663	1.7217	14.2222	540.867	0	0.536967	6974	0	744				3	4	2	4	3	2	3	3	2	2	1	3	3	1	3			4	5	2	5	4	3	3	4	2	2	1	3
103	54.1214	3215.97	10	46.2749	38.1092	1.0033	0.9133	555.452	6.41218	1.71306	14.3556	540.467	0	0.5163	16333	1	1743				3	4	1	4	4	3	2	3	2	2	1	2	4	2	4			3	5	1	5	5	3	2	4	2	2	1	3
104	6.53403	191.042	5	5.1356	79.8416	0.2395	0.3455	135.828	0.643536	0.736104	15.6312	514.275	1.506	0.4122	17750	3	1894				2	1	4	1	2	1	1	1	4	1	3	1	4	3	4			2	1	4	2	2	1	1	1	4	1	4	1
105	0.575816	34.2749	8	8.211	60.0847	0.7396	0.6732	149.783	0.479701	0.700441	15.8917	527	1.186	0.384562	32651	82	2604				2	1	2	3	3	1	1	1	4	1	3	1	4	3	4			3	2	2	4	4	1	1	1	5	1	3	1
106	1.79977	94.3333	8	45.7666	56.9315	0.7809	0.7108	261.259	7.0881	1.74958	15.3	522	0	0.62165	13166	0	1403				2	4	2	3	4	1	2	4	3	1	1	4	4	1	3			3	5	2	4	4	1	2	4	4	1	1	4
107	38.6455	1070.54	21	21.5539	52.8629	1.0798	0.7789	492.987	4.10366	1.56325	14.74	538.907	1.294	0.52986	16543	0	883				4	3	1	4	4	2	1	2	2	2	3	3	4	1	3			5	4	1	5	5	3	2	2	3	2	4	3
108	20.6378	796.954	44	45.0635	53.5129	1.1489	0.7138	455.531	5.58641	1.49586	14.7214	535.419	0.9284	0.471612	16446	0	877				4	4	1	4	4	2	2	2	2	2	2	2	4	1	3			5	5	2	5	4	2	2	2	3	2	2	2
109	4.85323	410.997	7	27.9441	45.2112	0.9696	0.8826	334.846	9.92731	1.42615	15.16	524	0	0.52064	6978	0	744				2	4	1	4	4	1	2	2	3	1	1	3	3	1	3			2	4	1	5	5	2	3	2	4	1	1	3
110	33.4742	439.077	12	12.2976	91.0844	0.2212	0.1374	296.056	6.89091	1.69774	15.4817	522.387	1.005	0.581227	12033	0	321				3	2	4	1	1	1	2	3	4	1	2	3	3	1	2			4	2	5	2	1	1	2	4	4	1	3	4
111	21.8567	395.112	36	36.8739	53.1022	1.3717	0.7656	445.937	8.77385	1.63735	15.0863	532.865	1.856	0.534247	15456	0	762				4	4	1	4	4	2	2	2	3	1	4	3	4	1	3			5	5	2	5	5	2	3	3	4	2	4	3
112	24.7456	608.576	5	24.2718	65.7473	0.5894	0.5365	357.091	10.896	1.66519	15.4042	526.55	0.9284	0.4712	13038	0	758				2	4	2	2	3	2	3	3	4	1	2	2	4	1	3			2	4	3	3	3	2	3	3	4	1	2	2
113	7.95249	128.607	7	7.181	69.0883	0.7398	0.5337	118.021	0.64789	0.755504	15.9683	506.88	0.9391	0.462405	14507	0	1936				2	1	3	3	3	1	1	1	4	1	2	2	4	1	4			2	2	3	4	3	1	1	1	5	1	3	2
114	0.94615	7.91667	18	18.4237	52.8752	1.074	0.7748	115.75	0.938338	0	16.075	522.26	1.192	0.39758	35307	48	4270				4	3	1	4	4	1	1	1	4	1	3	1	4	3	4			5	4	1	5	5	1	1	1	5	1	3	1
115	0	0	26	26.7986	61.4788	1.1318	0.6317	117.312	0.594726	0.005533	15.8317	511.28	1.085	0.48076	28131	47	4467				4	4	2	4	3	1	1	1	4	1	3	2	4	3	4			5	4	2	5	4	1	1	1	5	1	3	2
116	1.3622	134.457	6	6.1722	67.2674	0.6289	0.5724	124.89	0.632867	0.601332	15.8538	510.645	1.085	0.54166	35455	16	3196				2	1	3	3	3	1	1	1	4	1	3	3	4	3	4			2	1	3	3	3	1	1	1	5	1	3	3
117	33.7269	1030.2	16	16.417	55.6515	1.1641	0.7233	207.028	3.33351	1.34354	15.7819	522.025	1.361	0.523775	35292	1	4240				3	3	1	4	4	1	1	1	4	1	3	3	4	2	4			4	3	2	5	5	1	2	2	5	1	4	3
118	27.2553	912.875	10	10.2564	68.584	0.5995	0.5457	164.21	0.832075	1.01123	15.7469	514.1	1.074	0.561312	26456	2	4201				3	2	3	2	3	1	1	1	4	1	3	3	4	3	4			3	2	3	3	3	1	1	1	5	1	3	4
119	0.5652	39.8123	14	14.3531	86.4806	0.2921	0.2107	145.522	1.23147	0.997049	15.9011	519.293	1.42	0.295193	43138	113	3890				3	2	4	2	1	1	1	1	4	1	3	1	4	3	4			4	3	5	2	2	1	1	1	5	1	4	1
120	77.4618	518.918	9	39.4564	68.6435	0.732	0.528	400.457	17.3511	1.6568	15.375	535.8	0	0.228533	10349	1	1643				2	4	3	3	3	2	4	3	3	2	1	1	3	2	4			3	5	3	4	3	2	5	3	4	2	1	1
121	41.7431	950.051	3	12.5523	78.0851	0.2345	0.3383	459.059	12.5351	1.71515	14.8567	545.28	0	0.60442	9882	0	1569				1	2	3	1	2	2	3	3	3	2	1	3	3	1	4			1	3	4	2	2	3	4	4	3	3	1	4
122	31.6023	474.247	21	21.5451	64.28	0.9385	0.5831	530.958	14.408	1.77354	15.0156	547.725	3.718	0.558581	30506	0	2108				4	3	2	4	3	2	3	4	3	2	4	3	4	1	4			5	4	3	4	4	3	4	5	3	3	5	4
123	22.5135	338.03	18	18.5204	65.2653	1.01	0.5637	318.161	6.10337	1.66922	15.725	530.25	3.718	0.459917	22485	1	2622				4	3	2	4	3	1	2	3	4	1	4	2	4	2	4			5	4	3	5	3	2	2	3	5	1	5	2
124	0.09068	51	19	19.4912	57.8223	1.1499	0.7145	159.492	0.448484	0.240112	16.1514	516.95	1.42	0.347417	15957	56	3040				4	3	2	4	4	1	1	1	4	1	3	1	4	3	4			5	4	2	5	4	1	1	1	5	1	4	1
125	3.52827	73.2314	4	19.2585	60.1044	0.7248	0.6597	285.5	4.10681	1.12949	15.8028	534.767	1.254	0.369	12219	1	2446				1	3	2	3	3	1	1	1	4	2	3	1	4	2	4			1	4	2	3	4	1	2	1	5	2	4	1
126	41.2908	800.726	14	14.3399	67.2926	0.8655	0.5378	462.049	2.19074	1.25324	15.12	537.6	1.183	0.474107	16154	0	2325				3	2	3	3	3	2	1	1	3	2	3	2	4	1	4			4	3	3	4	3	3	1	1	4	2	3	2
127	38.3605	614.442	30	30.7125	73.9512	0.5291	0.3816	430.077	4.61512	1.6707	15.4	541.357	2.812	0.440564	19652	0	2994				4	4	3	2	2	2	1	3	3	2	4	1	4	1	4			5	5	4	3	2	2	2	3	4	2	5	1
128	25.9071	506.062	22	22.7249	72.9761	0.6685	0.4154	316.105	4.92982	1.63142	15.7129	526.745	0	0.44852	11799	1	749				4	3	3	3	2	1	2	2	4	1	1	1	3	2	3			5	4	4	3	3	1	2	3	5	1	1	2
129	5.40378	65.5472	26	26.653	52.1602	1.3913	0.7765	186.385	0.767621	0.795334	16.11	517.37	1.42	0.29508	15110	62	2878				4	4	1	4	4	1	1	1	4	1	3	1	4	3	4			5	4	1	5	5	1	1	1	5	1	4	1
130	9.06621	94.1283	11	11.2693	60.9164	0.9566	0.69	362.683	4.10451	1.44814	15.712	539.194	1.001	0.348394	15547	1	2222				3	2	2	4	4	2	1	2	4	2	2	1	4	2	4			3	2	2	5	4	2	2	2	5	2	3	1
131	22.5369	149.231	11	11.2902	70.636	0.8545	0.5309	661.762	18.1989	1.69832	14.6208	551.45	3.07	0.524819	13687	1	2607				3	2	3	3	3	3	4	3	2	2	4	3	4	2	4			3	2	3	4	3	3	5	4	3	3	5	3
132	46.4497	932.803	17	17.4287	69.2368	0.7241	0.5223	326.971	2.80171	1.45106	15.6479	530.075	0	0.486556	16089	0	1564				4	3	3	3	3	1	1	2	4	1	1	2	4	1	3			4	3	3	3	3	2	1	2	5	1	1	2
133	12.2091	209.364	15	15.383	56.9057	0.7953	0.7239	243.993	4.14437	1.24817	15.9271	525.7	1.562	0.440962	16041	0	2308				3	3	2	3	4	1	1	1	4	1	3	1	4	1	4			4	3	2	4	5	1	2	1	5	1	4	1
134	5.73771	103.316	17	17.3984	79.8032	0.5114	0.3178	221.21	0.532687	0.773931	15.999	516.588	1.42	0.4541	15974	1	3043				4	3	4	2	2	1	1	1	4	1	3	1	4	2	4			4	3	4	3	2	1	1	1	5	1	4	2
135	40.4075	928.742	8	8.1959	72.7104	0.318	0.4588	332.986	2.58455	1.28729	15.7917	533.625	0.924	0.424025	11810	0	1921				2	1	3	2	2	1	1	1	4	1	2	1	3	1	4			3	2	4	2	3	2	1	2	5	2	2	1
136	46.055	1543.08	16	16.3901	68.5696	0.7221	0.5209	317.65	4.73785	1.47749	15.6662	532.165	1.562	0.453071	11782	0	2244				3	3	3	3	3	1	2	2	4	1	3	1	3	1	4			4	3	3	3	3	1	2	2	5	2	4	2
137	52.1774	1751.96	17	17.3187	72.0882	0.618	0.4458	509.639	2.24325	1.17546	14.9917	546.725	1.022	0.420125	4982	0	522				4	3	3	2	2	2	1	1	3	2	2	1	3	1	2			4	3	4	3	3	3	1	1	3	3	3	1
138	29.1762	795.052	6	35.5872	61.2242	0.8105	0.5847	503.458	7.97602	1.71246	14.9556	553.5	0	0.434267	2105	0	228				2	4	2	3	3	2	2	3	3	2	1	1	2	1	1			2	5	2	4	4	3	3	4	3	3	1	1
139	32.0452	396.639	5	30.1932	38.426	0.6476	0.9343	573.143	9.03981	1.80204	14.75	551.6	0	0.483267	1792	0	388				2	4	1	3	4	3	2	4	2	2	1	2	2	1	2			2	5	1	3	5	3	3	5	3	3	1	2
140	46.0047	1759.04	6	6.11	70.675	0.6873	0.4958	539.105	2.7024	1.24357	14.9479	559.45	1.069	0.452742	2565	0	392				2	1	3	3	2	2	1	1	3	3	3	1	2	1	2			2	1	3	3	3	3	1	1	3	3	3	2
141	23.6755	539.73	9	9.1584	39.4166	0.6868	0.9908	543.049	9.94547	1.48921	14.8589	559.54	1.069	0.501193	3254	0	705				2	2	1	3	4	2	3	2	3	3	3	2	2	1	3			3	2	1	3	5	3	3	2	3	3	3	3
142	41.5818	780.91	4	15.8793	50.3235	0.5298	0.7644	679.718	11.4575	1.68617	14.5542	561.7	1.295	0.539825	1051	0	228				1	3	1	2	4	3	3	3	2	3	3	3	1	1	1			1	3	1	3	5	4	3	3	3	3	4	3
143	43.2188	809.075	7	7.1225	87.7407	0.1355	0.1955	981	14.1907	1.78024	12.8154	582.35	0	0.59349	3980	0	862				2	1	4	1	1	4	3	4	1	3	1	3	2	1	3			2	1	5	1	2	5	4	5	1	4	1	4
144	58.1428	1104.54	2	2.0338	85.1486	0.1717	0.2477	1386.96	16.3413	1.66657	10.4854	627.6	0	0.6405	2632	0	327				1	1	4	1	2	4	4	3	1	4	1	4	2	1	2			1	1	5	1	2	5	4	3	1	5	1	5
145	25.5382	913.007	7	34.7395	58.5911	0.699	0.6363	589.852	11.5468	1.79465	14.345	563.66	3.077	0.49164	3442	0	756				2	4	2	3	3	3	3	4	2	3	4	2	2	1	3			2	5	2	3	4	3	3	5	2	3	5	2
146	11.8846	203.563	11	11.1857	53.8591	1.0654	0.7685	343.443	3.03663	1.17966	15.3745	538.694	3.077	0.503553	4333	6	707				3	2	1	4	4	1	1	1	3	2	4	2	2	3	3			3	2	2	5	5	2	1	1	4	2	5	3
147	3.97291	96.4589	8	8.1392	48.4232	1.0017	0.9118	340.601	1.83427	1.07589	15.3073	538.062	3.077	0.514269	3533	1	766				2	1	1	4	4	1	1	1	3	2	4	2	2	2	3			3	2	1	5	5	2	1	1	4	2	5	3
148	29.429	505.869	22	22.401	59.5208	0.8833	0.6372	433.608	9.50957	1.57499	15.275	548	3.207	0.546383	1810	0	392				4	3	2	3	3	2	2	2	3	2	4	3	2	1	2			5	4	2	4	4	2	3	2	4	3	5	4
149	37.5151	777.69	17	17.2958	56.6278	0.9466	0.6828	766.175	10.9266	1.6601	14.4542	572.2	0	0.563881	2564	0	392				4	3	2	4	4	3	3	3	2	3	1	3	2	1	2			4	3	2	5	4	4	3	3	3	4	1	4
150	42.9438	1447.19	9	30.8008	56.3704	0.6767	0.6159	1003.18	9.93162	1.67775	13.2767	593.1	1.173	0.53802	2115	0	229				2	4	2	3	3	4	2	3	1	4	3	3	2	1	1			3	5	2	3	4	5	3	3	2	4	3	3
151	65.5756	1376.89	4	4.07	95.8316	0.0675	0.0614	1252.47	15.6322	1.84369	11.6688	599.925	2.946	0.648581	2208	0	478				1	1	4	1	1	4	4	4	1	4	4	4	2	1	2			1	1	5	1	1	5	4	5	1	4	5	5
152	26.9251	414.08	2	10.7817	79.7868	0.222	0.3203	771.429	8.3696	1.46526	14.1972	567	0	0.5793	3206	0	694				1	2	4	1	2	3	2	2	2	3	1	3	2	1	3			1	2	4	2	2	4	3	2	2	4	1	4
153	36.0204	708.514	3	15.5763	63.9677	0.377	0.5439	612.172	6.22925	1.72511	14.8139	565.367	0.9338	0.541167	822	0	178				1	3	2	2	3	3	2	3	3	3	2	3	1	1	1			1	3	3	2	3	3	2	4	3	4	3	3
154	40.9091	930.369	6	25.4237	49.7523	0.9433	0.8586	493.2	16.0653	1.37702	14.9333	554.4	0	0.46675	701	0	152				2	4	1	4	4	2	4	1	3	3	1	2	1	1	1			2	4	1	4	5	3	4	2	3	3	1	2
155	63.2714	1249.47	2	15.1172	95.9433	0.0407	0.0588	680.5	22.6004	1.91222	14.6806	572.733	0	0.588767	761	0	165				1	2	4	1	1	3	4	4	2	3	1	3	1	1	1			1	3	5	1	1	4	5	5	3	4	1	4
156	68.8262	1507.29	1	1.0179	0	0	0	1057.5	18.9282	1.76535	11.7333	605.175	1.948	0.65225	1485	0	161				1	1	1	1	1	4	4	4	1	4	4	4	1	1	1			1	1	1	1	1	5	5	4	1	4	4	5
157	56.7166	1177.24	9	9.1603	88.3592	0.242	0.1746	923.923	13.919	1.74574	12.102	595.924	4.637	0.654418	2220	0	160				2	2	4	1	1	4	3	3	1	4	4	4	2	1	1			3	2	5	2	1	4	4	4	1	4	5	5
158	0.174622	47.1574	4	24.3605	86.0734	0.1426	0.2057	883.615	14.3737	1.6998	13.3667	587.4	0	0.57255	739	0	160				1	4	4	1	1	4	3	3	1	3	1	3	1	1	1			1	4	5	1	2	4	4	4	2	4	1	4
159	58.8324	1115.48	2	10.2093	79.0872	0.2387	0.3444	633.194	17.9872	1.70115	14.9722	574.7	0	0.476867	1480	0	320				1	2	3	1	2	3	4	3	3	3	1	2	1	1	1			1	2	4	2	2	3	5	4	3	4	1	2
160	47.7553	2171.9	11	55.9512	48.3072	1.2852	0.7985	312.517	5.92247	1.65678	15.8083	532.6	0	0.467275	4059	0	891				3	4	1	4	4	1	2	2	4	1	1	2	2	1	3			3	5	1	5	5	1	2	3	5	2	1	2
161	44.791	719.085	9	56.926	43.8295	0.9399	0.8555	385.957	7.90648	1.76694	15.45	536.2	0	0.4869	4030	0	885				2	4	1	4	4	2	2	4	4	2	1	2	2	1	3			3	5	1	4	5	2	3	4	4	2	1	2
162	38.5965	510.176	3	17.8784	40.2766	0.6921	0.9984	380.269	9.03887	1.85876	15.4972	536.867	0	0.464833	4018	0	441				1	3	1	3	4	2	2	4	4	2	1	2	2	1	2			1	3	1	3	5	2	3	5	4	2	1	2
163	6.58133	76.4978	35	35.8203	54.7467	1.1497	0.7143	193.79	0.886768	0.97469	16.0354	522.425	1.254	0.322975	8629	171	1894				4	4	1	4	4	1	1	1	4	1	3	1	3	3	4			5	5	2	5	4	1	1	1	5	1	4	1
164	18.1772	128.851	14	14.3413	51.1919	1.5421	0.8606	223.745	1.71521	1.14961	15.8646	519.75	1.479	0.448875	8116	1	1338				3	2	1	4	4	1	1	1	4	1	3	1	3	2	3			4	3	1	5	5	1	1	1	5	1	4	2
165	12.5088	404.609	25	25.6885	64.1116	0.9237	0.5739	242.329	1.38567	0.927147	15.8063	523.35	0.8656	0.4232	6067	1	1778				4	4	2	4	3	1	1	1	4	1	2	1	3	2	4			5	4	3	4	3	1	1	1	5	1	2	1
166	25.1218	423.369	8	36.1991	63.1457	0.7908	0.5704	307.879	5.76237	1.52826	15.75	533.55	0	0.446475	3991	0	438				2	4	2	3	3	1	2	2	4	1	1	1	2	1	2			3	5	2	4	3	1	2	2	5	2	1	2
167	28.8659	937.557	18	18.3187	62.8629	0.8314	0.5997	443.727	4.86502	1.49608	15.3078	547.794	0.9721	0.421556	7979	1	1752				4	3	2	3	3	2	2	2	3	2	2	1	3	2	4			5	3	2	4	4	2	2	2	4	3	3	1
168	24.8132	429.084	30	30.7566	54.3603	1.1464	0.7123	489.273	6.07334	1.54078	15.2377	548.747	1.033	0.394624	8291	0	1374				4	4	1	4	4	2	2	2	3	2	2	1	3	1	3			5	5	2	5	4	3	2	2	4	3	3	1
169	46.5479	1794.44	8	36.2976	48.7928	1.1412	0.8232	371.032	5.08527	1.53259	15.5458	535.5	1.257	0.39105	7499	0	760				2	4	1	4	4	2	2	2	4	2	3	1	3	1	3			3	5	1	5	5	2	2	2	4	2	4	1
170	7.47832	318.354	10	37.0508	76.7733	0.5016	0.3619	397.143	7.36489	1.65257	15.3967	535.84	0	0.48592	6963	1	1527				3	4	3	2	2	2	2	2	3	2	1	2	3	2	3			3	5	4	3	2	2	2	3	4	2	1	2
171	53.3422	1105.59	2	13.8217	66.2914	0.3862	0.5572	560.045	9.93801	1.74413	14.7125	542.7	0	0.5382	1430	0	314				1	2	3	2	3	3	3	3	2	2	1	3	1	1	1			1	3	3	2	3	3	3	4	3	2	1	3
172	7.60649	95.0645	31	31.5297	49.9421	1.1317	0.8164	287.587	2.27056	1.20312	15.605	531.31	0.8736	0.473245	8173	1	1795				4	4	1	4	4	1	1	1	4	1	2	2	3	2	4			5	5	1	5	5	1	1	1	4	2	2	2
173	40.6048	394.172	5	55.371	79.4993	0.3331	0.3032	523.75	16.8553	1.9893	15.1583	544.4	0	0.4428	4053	0	445				2	4	3	2	2	2	4	4	3	2	1	1	2	1	2			2	5	4	2	2	3	5	5	4	2	1	1
174	15.5773	786.502	9	33.6952	54.583	0.4344	0.6268	662.605	8.04852	1.73024	14.4633	560.78	0	0.48514	5488	0	761				2	4	1	2	3	3	2	3	2	3	1	2	3	1	3			3	5	2	2	4	3	3	4	3	3	1	2
175	47.4413	896.406	2	7.902	77.5791	0.241	0.3477	729.5	11.1049	1.80246	14.355	555.94	0	0.62222	4258	0	619				1	1	3	1	2	3	3	4	2	3	1	4	2	1	3			1	2	4	2	2	4	3	5	2	3	1	4
176	34.608	605.557	9	9.2015	65.1868	0.8232	0.5938	294.503	1.88481	1.26367	15.7938	528.45	1.562	0.486406	15781	1	3006				2	2	2	3	3	1	1	1	4	1	3	2	4	2	4			3	2	3	4	4	1	1	1	5	1	4	2
177	10.9982	72.4012	35	35.8423	49.484	1.3089	0.8133	288.519	0.625171	0.7928	15.7792	531.25	1.2585	0.351517	7935	11	1894				4	4	1	4	4	1	1	1	4	1	3	1	3	3	4			5	5	1	5	5	1	1	1	5	2	4	1
178	1.36281	62.1973	16	16.4052	87.4056	0.2728	0.1968	330.458	1.49806	1.14315	15.5592	534.91	1.219	0.35989	3135	0	374				3	3	4	2	1	1	1	1	4	2	3	1	2	1	2			4	3	5	2	2	2	1	1	4	2	3	1
179	54.6688	450.076	17	56.0686	54.2443	1.1444	0.7111	348.279	6.36337	1.65603	15.6883	540.38	1.206	0.38308	4986	15	1189				4	4	1	4	4	1	2	2	4	2	3	1	3	3	3			4	5	2	5	4	2	2	3	5	2	3	1
180	4.45344	102.144	11	41.6825	60.2108	1.0001	0.6214	423.769	5.45308	1.56789	15.5417	544.28	1.347	0.419	3210	1	766				3	4	2	4	3	2	2	2	4	2	3	1	2	2	3			3	5	2	5	4	2	2	2	4	2	4	1
181	38.4026	290.244	8	46.2963	71.3615	0.7547	0.4689	398.462	5.95576	1.65234	15.3417	549.2	0	0.5104	1593	0	380				2	4	3	3	2	2	2	2	3	2	1	2	1	1	2			3	5	4	4	3	2	2	3	4	3	1	3
182	17.631	231.6	11	51.4981	65.2825	0.8873	0.5513	547.969	12.9173	1.64962	14.9958	556.4	0	0.524175	2752	0	657				3	4	2	4	3	2	3	2	3	3	1	3	2	1	3			3	5	3	4	3	3	4	3	3	3	1	3
183	72.3657	417.08	5	35.6379	89.092	0.1868	0.1701	837.652	19.8091	1.7482	14.1639	578.333	0	0.618133	2263	0	540				2	4	4	1	1	3	4	3	2	3	1	4	2	1	2			2	5	5	1	1	4	5	4	2	4	1	4
184	12.4825	114.328	9	136.986	46.8329	0.8354	0.7604	487.455	8.10315	1.33832	15.2583	558.3	2.263	0.5572	3195	0	763				2	4	1	3	4	2	2	1	3	3	4	3	2	1	3			3	5	1	4	5	3	3	2	4	3	5	4
185	56.9961	444.506	4	20.202	71.3058	0.5263	0.4791	722.345	17.1433	1.88141	14.3583	571.4	0	0.388375	2325	3	554				1	3	3	2	2	3	4	4	2	3	1	1	2	3	2			1	4	4	3	3	4	5	5	2	4	1	1
186	66.2697	437.143	3	13.0095	96.9924	0.0511	0.0465	720.353	17.1269	1.85583	14.4479	568.725	0	0.631575	4647	0	277				1	2	4	1	1	3	4	4	2	3	1	4	2	1	1			1	3	5	1	1	4	5	5	3	4	1	5
187	45.0048	314.868	4	19.7336	81.9292	0.3257	0.2965	540.893	10.9491	1.78273	15.1417	567.7	0	0.639833	2342	0	559				1	3	4	2	2	2	3	4	3	3	1	4	2	1	2			1	4	4	2	2	3	3	5	4	4	1	5
188	71.1418	858.77	8	8.195	87.7253	0.2104	0.1915	1046.91	22.348	1.66566	12.5667	615.5	0	0.672044	4497	0	537				2	1	4	1	1	4	4	3	1	4	1	4	2	1	2			3	2	5	2	1	5	5	3	1	5	1	5
189	52.3262	460.923	2	12.4766	66.6284	0.3918	0.5653	850.038	14.4553	1.76406	13.55	586.1	0	0.64345	2332	0	278				1	2	3	2	3	3	3	4	2	3	1	4	2	1	1			1	3	3	2	3	4	4	4	2	4	1	5
190	65.2134	411.695	12	57.7756	74.1431	0.6246	0.3881	842.733	15.9048	1.59201	13.4694	584.6	0	0.564233	4490	0	804				3	4	3	2	2	3	4	2	1	3	1	3	2	1	3			4	5	4	3	2	4	4	2	2	4	1	4
191	24.8	338.028	9	54.2495	50.4427	1.0917	0.7875	371.208	9.89956	1.8151	15.825	528.85	1.514	0.53565	2276	0	614				2	4	1	4	4	2	2	4	4	1	3	3	2	1	2			3	5	1	5	5	2	3	5	5	1	4	3
192	60.5225	2690.09	4	29.5421	36.3039	0.6763	0.9757	514	7.19754	1.75891	15.3583	545.4	0	0.45025	588	0	158				1	4	1	3	4	2	2	4	3	2	1	1	1	1	1			1	5	1	3	5	3	2	4	4	3	1	2
193	8.6141	156.287	1	3.5575	0	0	0	642.907	9.88687	1.72073	14.7778	556.733	0	0.408267	1633	0	220				1	1	1	1	1	3	2	3	3	3	1	1	1	1	1			1	1	1	1	1	3	3	4	3	3	1	1
194	41.5313	614.92	1	11.976	0	0	0	925.692	12.9572	1.66978	13.6833	569.1	0	0.6233	1164	0	157				1	2	1	1	1	4	3	3	2	3	1	4	1	1	1			1	2	1	1	1	4	4	3	2	4	1	4
195	26.7016	155.448	3	26.8577	95.6143	0.0667	0.0607	420.471	4.25567	1.49942	15.4583	544.85	0	0.3906	3150	0	376				1	4	4	1	1	2	1	2	4	2	1	1	2	1	2			1	4	5	1	1	2	2	2	4	2	1	1
196	37.2856	1177.08	4	20.4604	58.3283	0.7409	0.6744	419.161	5.66253	1.71035	15.3729	541.85	0	0.483575	831	0	224				1	3	2	3	3	2	2	3	3	2	1	2	1	1	1			1	4	2	4	4	2	2	4	4	2	1	2
197	5.18004	182.12	13	13.3156	68.4257	0.958	0.5347	335.455	2.86898	0.900448	15.5693	539.538	2.314	0.302019	3638	32	981				3	2	3	4	3	1	1	1	4	2	4	1	2	3	3			4	3	3	5	3	2	1	1	4	2	5	1
198	9.03686	112.871	5	31.4465	75.6138	0.3975	0.3618	425.667	5.89814	1.62659	15.5333	544.9	0	0.4541	1653	0	223				2	4	3	2	2	2	2	2	4	2	1	2	1	1	1			2	5	4	2	2	2	2	3	4	2	1	2
199	22.1766	250.174	2	10.4275	85.4685	0.1684	0.243	551	8.63883	1.51924	15.0833	552.3	0	0.526525	1413	0	381				1	2	4	1	1	2	2	2	3	2	1	3	1	1	2			1	2	5	1	2	3	3	2	4	3	1	3
200	41.5867	728.445	1	1.0191	0	0	0	1063.03	22.2033	1.69833	12.8196	590.625	4	0.64617	1123	0	303				1	1	1	1	1	4	4	3	1	3	4	4	1	1	1			1	1	1	1	1	5	5	4	1	4	5	5
201	27.8794	223.308	2	11.4025	96.6319	0.0409	0.059	632.083	14.3392	1.73114	14.8583	557.2	0	0.6217	1217	0	164				1	2	4	1	1	3	3	3	3	3	1	4	1	1	1			1	2	5	1	1	3	4	4	3	3	1	4
202	29.8622	231.976	5	19.7785	81.0665	0.3288	0.2993	563.611	19.7198	1.62877	14.9667	560.7	0	0.63575	1211	0	163				2	3	4	2	2	3	4	2	3	3	1	4	1	1	1			2	4	4	2	2	3	5	3	3	3	1	5
203	67.8149	1236.34	12	64.5508	64.6812	0.7678	0.5539	437.192	15.9174	1.89659	15.25	555.567	0	0.5007	1812	0	163				3	4	2	3	3	2	4	4	3	3	1	2	2	1	1			4	5	3	4	3	2	4	5	4	3	1	3
204	46.4776	1014.54	5	22.8728	50.5113	0.5626	0.8116	501.839	8.66851	1.87352	15.2694	553.367	1.262	0.5428	1427	0	384				2	3	1	2	4	2	2	4	3	2	3	3	1	1	2			2	4	1	3	5	3	3	5	4	3	4	4
205	62.0788	908.733	1	5.8617	0	0	0	747.556	23.5932	1.64646	14.6917	575.2	0	0.6286	2312	0	314				1	1	1	1	1	3	4	2	2	3	1	4	2	1	1			1	1	1	1	1	4	5	3	3	4	1	5
206	61.8231	844.52	7	28.4091	91.9341	0.1286	0.1171	794.216	22.5705	1.62919	14.0403	573.883	0	0.63775	1225	0	165				2	4	4	1	1	3	4	2	2	3	1	4	1	1	1			2	4	5	1	1	4	5	3	2	4	1	5
207	62.5139	907.941	3	3.0713	92.5711	0.0882	0.1272	1120.17	20.1955	1.82788	12.4632	612.041	2.946	0.686024	1175	0	158				1	1	4	1	1	4	4	4	1	4	4	4	1	1	1			1	1	5	1	1	5	5	5	1	5	5	5
208	38.0152	337.41	2	2.049	97.4216	0.0294	0.0424	785.713	22.174	1.69564	13.861	585.458	2.749	0.682095	1195	0	322				1	1	4	1	1	3	4	3	2	3	4	4	1	1	2			1	1	5	1	1	4	5	4	2	4	5	5
209	26.6691	210.491	4	14.8313	96.0389	0.0382	0.0551	655.615	15.9007	1.75846	14.9528	566.9	0	0.663733	1779	0	479				1	2	4	1	1	3	4	4	3	3	1	4	2	1	2			1	3	5	1	1	3	4	4	3	4	1	5
210	50.9928	753.093	1	1.0263	0	0	0	824.357	19.386	1.63902	13.3625	589.6	2.314	0.674137	1183	0	319				1	1	1	1	1	3	4	2	1	3	4	4	1	1	1			1	1	1	1	1	4	5	3	2	4	5	5
211	62.0105	943.008	1	1.0246	0	0	0	1374.17	21.245	1.78231	11.5354	647.7	2.314	0.679737	2818	0	463				1	1	1	1	1	4	4	4	1	4	4	4	2	1	2			1	1	1	1	1	5	5	5	1	5	5	5
212	63.7849	1121.39	2	2.0479	99.2727	0.0074	0.0106	1079.27	19.2504	1.80541	12.9958	601.988	6.823	0.664169	1195	0	161				1	1	4	1	1	4	4	4	1	4	4	4	1	1	1			1	1	5	1	1	5	5	5	1	4	5	5
213	7.14286	545.969	7	52.592	66.356	0.719	0.5186	730.048	5.00411	1.64025	14.5667	587.6	0	0.5075	849	0	229				2	4	3	3	3	3	2	2	2	3	1	2	1	1	1			2	5	3	3	3	4	2	3	3	4	1	3
214	42.9132	657.42	5	5.124	70.258	0.3462	0.4995	1404.62	12.2758	1.76174	11.036	651.358	2.946	0.664216	1197	0	161				2	1	3	2	2	4	3	4	1	4	4	4	1	1	1			2	1	3	2	3	5	3	4	1	5	5	5
215	45.0404	632.544	11	11.3064	91.065	0.1447	0.1317	1173.99	13.639	1.72357	12.2063	632.45	1.254	0.641381	1217	0	328				3	2	4	1	1	4	3	3	1	4	3	4	1	1	2			3	2	5	1	1	5	4	4	1	5	4	5
216	49.2345	753.597	1	1.024	0	0	0	1227.42	16.7313	1.7994	12.3625	628.85	1.254	0.668183	1193	0	161				1	1	1	1	1	4	4	4	1	4	3	4	1	1	1			1	1	1	1	1	5	4	5	1	5	4	5
217	30.9825	302.416	2	2.0525	95.4576	0.0525	0.0757	821.438	17.0616	1.92756	14.1278	623.258	4.259	0.641858	1191	0	321				1	1	4	1	1	3	4	4	2	4	4	4	1	1	2			1	1	5	1	1	4	5	5	2	5	5	5
218	47.5755	707.816	2	2.05	57.5671	0.4935	0.7119	1264.24	17.5241	1.88009	12.1198	660.188	4.259	0.671044	1215	0	328				1	1	2	2	4	4	4	4	1	4	4	4	1	1	2			1	1	2	3	4	5	5	5	1	5	5	5
219	41.5556	972.808	20	20.5212	51.0913	1.0375	0.7484	380.825	7.08244	1.71507	15.2443	526.013	1.074	0.518031	16875	0	1002				4	3	1	4	4	2	2	3	3	1	3	3	4	1	3			5	4	1	5	5	2	2	4	4	1	3	3
220	59.322	1462.99	6	34.9854	87.3895	0.1172	0.169	429.926	10.7448	1.68355	14.875	527.4	0	0.613467	6556	0	648				2	4	4	1	1	2	3	3	3	1	1	4	3	1	3			2	5	5	1	1	2	3	3	3	1	1	4
221	32.1284	850.529	7	27.3544	39.0966	1.0944	0.9962	421.73	5.62353	1.54759	15.0833	533.2	0	0.518	14687	0	1452				2	4	1	4	4	2	2	2	3	1	1	3	4	1	3			2	4	1	5	5	2	2	2	4	2	1	3
222	41.8712	765.92	2	9.4607	64.7365	0.4442	0.6408	522.188	12.2765	1.73853	14.75	539.5	0	0.55115	4730	0	468				1	2	2	2	3	2	3	3	2	2	1	3	2	1	2			1	2	3	2	4	3	3	4	3	2	1	4
223	43.9619	842.269	8	41.9727	66.5695	0.5508	0.5014	350.966	5.40449	1.66028	15.35	530.167	0	0.518167	9639	0	953				2	4	3	2	2	2	2	3	3	1	1	3	3	1	3			3	5	3	3	3	2	2	3	4	1	1	3
224	79.7416	1570.01	2	10.9649	97.0801	0.0311	0.0449	437.833	16.8108	1.7496	14.8167	545.1	1.257	0.6035	10002	1	989				1	2	4	1	1	2	4	4	3	2	3	3	3	2	3			1	2	5	1	1	2	5	4	3	3	4	4
225	55.1978	1523.92	5	47.619	51.0371	0.8347	0.7598	271.882	6.75034	1.61534	15.7333	527.6	0	0.4536	7004	3	693				2	4	1	3	4	1	2	2	4	1	1	1	3	3	3			2	5	1	4	5	1	2	3	5	1	1	2
226	73.8776	1795.67	8	8.2136	86.182	0.248	0.2258	524.629	12.385	1.84213	15.0292	540.85	1.252	0.58181	13745	0	679				2	1	4	1	1	2	3	4	3	2	3	3	4	1	3			3	2	5	2	2	3	4	5	4	2	3	4
227	42.1467	1414.18	13	13.3169	86.8035	0.3288	0.2043	443.069	3.0032	1.16608	15.1708	541.65	1.252	0.38805	19498	0	1929				3	2	4	2	1	2	1	1	3	2	3	1	4	1	4			4	3	5	2	2	2	1	1	4	2	3	1
228	11.0797	397.482	18	18.4653	48.7894	0.9167	0.8344	139.191	0.861879	0.939022	15.9521	525.25	1.005	0.363875	149398	134	6039				4	3	1	4	4	1	1	1	4	1	2	1	4	3	4			5	4	1	4	5	1	1	1	5	1	3	1
229	31.9401	554.137	11	39.3842	51.477	0.7469	0.6798	243.225	6.05051	1.66097	15.5717	513.68	0	0.52848	9189	0	613				3	4	1	3	4	1	2	3	4	1	1	3	3	1	2			3	5	1	4	4	1	2	3	4	1	1	3
230	35.2538	558.509	13	13.3251	58.0237	1.1278	0.7007	359.662	12.1954	1.68426	15.3133	529.12	4.525	0.539093	13651	0	1822				3	2	2	4	4	2	3	3	3	1	4	3	4	1	4			4	3	2	5	4	2	3	3	4	1	5	3
231	48.2934	672.513	5	26.3158	87.4362	0.2676	0.1931	297.107	9.22188	1.84416	15.3	524.4	0.9147	0.476633	13883	0	1688				2	4	4	2	1	1	2	4	3	1	2	2	4	1	4			2	4	5	2	1	1	3	5	4	1	2	2
232	15.8074	333.669	16	16.4136	61.4674	0.8618	0.6217	179.636	2.41031	1.29977	15.8573	515.775	1.018	0.514819	15523	1	2072				3	3	2	3	3	1	1	1	4	1	2	2	4	2	4			4	3	2	4	4	1	1	2	5	1	3	3
233	24.7492	638.148	13	13.3142	57.0054	0.7723	0.703	294.887	5.70209	1.57524	15.6654	527.938	1.26	0.510692	18761	8	2504				3	2	2	3	4	1	2	2	4	1	3	2	4	3	4			4	3	2	4	4	1	2	2	5	1	4	3
234	46.1833	1343.35	7	7.1758	77.9607	0.4932	0.3558	374.839	2.93108	1.22881	15.3389	533.817	0.8656	0.495642	18395	0	1841				2	1	3	2	2	2	1	1	3	1	2	2	4	1	4			2	2	4	3	2	2	1	1	4	2	2	3
235	0.272562	23.7071	37	37.8827	74.9904	0.5073	0.3659	147.552	0.820966	0.880598	16.3033	562.32	1.26	0.245833	229940	239	18220				4	4	3	2	2	1	1	1	4	3	3	1	4	3	4			5	5	4	3	2	1	1	1	5	3	4	1
236	7.49823	952.404	46	47.1746	57.1232	1.2106	0.6757	168.361	1.34447	1.1649	16.2333	522.8	1.26	0.369087	226611	184	20557				4	4	2	4	4	1	1	1	4	1	3	1	4	3	4			5	5	2	5	4	1	1	1	5	1	4	1
237	7.47017	90.0553	13	13.287	60.3897	1.221	0.6815	136.404	0.533838	0.614186	16.0984	514.306	1.064	0.381137	40572	170	3657				3	2	2	4	4	1	1	1	4	1	3	1	4	3	4			4	3	2	5	4	1	1	1	5	1	3	1
238	2.24685	87.3112	19	19.4592	62.1191	0.8218	0.5928	149.904	0.801645	0.870023	16.2156	530.512	1.42	0.342687	78170	379	7048				4	3	2	3	3	1	1	1	4	1	3	1	4	3	4			5	4	2	4	4	1	1	1	5	1	4	1
239	4.36716	51.0582	26	26.6421	70.6026	0.8481	0.4733	178.901	0.944299	1.14722	16.1361	529.15	1.26	0.332008	44941	64	4052				4	4	3	3	2	1	1	1	4	1	3	1	4	3	4			5	4	3	4	3	1	1	1	5	1	4	1
240	18.1864	619.711	18	18.4824	68.1789	0.8068	0.5013	175.638	5.61025	1.55432	15.7133	521.3	1.648	0.41848	28085	1	3486				4	3	3	3	2	1	2	2	4	1	4	1	4	2	4			5	4	3	4	3	1	2	2	5	1	4	1
241	66.4214	3880.56	3	12.3052	76.3206	0.254	0.3664	156.216	8.61878	1.81974	15.9417	517.2	0.9391	0.4442	14269	3	1726				1	2	3	1	2	1	2	4	4	1	2	1	4	3	4			1	2	4	2	2	1	3	5	5	1	3	1
242	54.7269	832.852	8	29.4551	76.2	0.6111	0.3797	173.375	8.07996	1.79349	15.855	519.66	0.9391	0.47682	14104	0	1706				2	4	3	2	2	1	2	4	4	1	2	2	4	1	4			3	5	4	3	2	1	3	5	5	1	3	2
243	31.8728	942.561	10	40.3388	62.4394	0.8376	0.6042	176.135	7.06439	1.55382	15.8854	512.675	0	0.502875	16461	1	1991				3	4	2	3	3	1	2	2	4	1	1	2	4	2	4			3	5	2	4	4	1	2	2	5	1	1	3
244	53.1955	1404.77	9	60.5245	78.4346	0.453	0.3268	369.048	11.5852	1.79446	15.075	538.8	0	0.5148	14702	0	1778				2	4	3	2	2	2	3	4	3	2	1	2	4	1	4			3	5	4	3	2	2	3	5	4	2	1	3
245	55.6	1090.57	1	10.2669	0	0	0	438.4	27.0154	1.48025	14.75	554.7	0	0.5019	11320	0	1369				1	2	1	1	1	2	4	2	2	3	1	2	3	1	3			1	2	1	1	1	2	5	2	3	3	1	3
246	0	0	20	20.4374	63.5388	1.1199	0.6251	113.838	0.793805	0	16.0694	518.883	1.192	0.436408	31455	38	4034				4	3	2	4	3	1	1	1	4	1	3	1	4	3	4			5	4	3	5	4	1	1	1	5	1	3	1
247	31.1441	756.441	12	36.2647	66.1073	0.8566	0.5322	836.771	8.20713	1.63604	13.36	583.14	2.388	0.59774	17290	0	697				3	4	2	3	3	3	2	2	1	3	4	3	4	1	3			4	5	3	4	3	4	3	3	2	4	5	4
248	35.004	1218.63	27	27.6923	56.9599	0.9467	0.6829	363.573	5.04361	1.58422	15.1725	542.2	0.8404	0.497405	24682	1	2985				4	4	2	4	4	2	2	2	3	2	2	2	4	2	4			5	4	2	5	4	2	2	2	4	2	2	3
249	20.475	486.887	9	9.2223	65.7563	0.9575	0.5949	406.055	11.6855	1.75882	15.2901	541.862	1.074	0.494762	29259	0	2546				2	2	2	4	3	2	3	4	3	2	3	2	4	1	4			3	2	3	5	4	2	3	4	4	2	3	2
250	20.8371	342.915	9	9.2621	59.3181	0.7332	0.6674	111.545	0.448366	0.686257	15.8167	515.725	1.016	0.47815	22659	5	3114				2	2	2	3	3	1	1	1	4	1	2	2	4	3	4			3	2	2	4	4	1	1	1	5	1	3	2
251	5.48681	793.808	12	12.3165	74.5419	0.4509	0.4105	126.517	0.434657	0.57087	15.7404	516.565	0.8373	0.515495	27611	1	2302				3	2	3	2	2	1	1	1	4	1	2	2	4	2	4			4	3	4	3	2	1	1	1	5	1	2	3
252	55.7646	1816.14	15	15.3265	70.993	0.7966	0.495	164.685	2.065	1.27713	15.6344	522.156	0.2841	0.466481	19908	1	2737				3	3	3	3	2	1	1	1	4	1	2	2	4	2	4			4	3	4	4	3	1	1	1	5	1	2	2
253	5.38554	2463.49	17	17.4377	53.0137	1.2915	0.8024	134.592	0.541631	0.951502	15.9036	521.888	1.016	0.399431	23805	17	3273				4	3	1	4	4	1	1	1	4	1	2	1	4	3	4			4	3	2	5	5	1	1	1	5	1	3	1
254	2.27388	2824.64	22	22.4719	80.8561	0.3739	0.2697	149.699	0.869114	1.07514	15.8635	549.763	1.016	0.282831	400422	115	39868				4	3	4	2	2	1	1	1	4	2	2	1	4	3	4			5	4	4	2	2	1	1	1	5	3	3	1
255	0	473.798	13	13.2938	48.834	0.9374	0.8533	210.664	3.83515	1.36244	15.6417	526.458	0.8736	0.504867	20990	3	2885				3	2	1	4	4	1	1	1	4	1	2	2	4	3	4			4	3	1	4	5	1	2	2	5	1	2	3
256	0	4413.64	4	21.7628	41.4762	0.6928	0.9995	343.929	8.82593	1.72331	15.05	544.9	0	0.5169	18918	1	2051				1	3	1	3	4	1	2	3	3	2	1	2	4	2	4			1	4	1	3	5	2	3	4	4	2	1	3
[truncated: 67 more columns]

## Sheet: 11-22年
调查单元	侵蚀面积占比/%	侵蚀模数	NP	PD	CONTAG	SHDI	SHEI	海拔	坡度	坡长	温度	降水	土壤有机质	NDVI	GDP	Light	POP		地理探测数据离散化：	分割3	NP	PD	CONTAG	SHDI	SHEI	海拔	坡度	坡长	温度	降水	土壤有机质	NDVI	GDP	Light	POP		分割4	NP	PD	CONTAG	SHDI	SHEI	海拔	坡度	坡长	温度	降水	土壤有机质	NDVI
1	-17.5556	41.5652	3	3.1575	8.1259	-0.0453	-0.128	446.617	17.3436	1.7443	0.875	-205.831	0.7005	-0.00301875	2531	-4	-100				2	2	3	2	2	2	4	3	2	1	2	1	3	2	2			2	2	4	2	2	2	5	4	3	1	2	1
2	23.7408	792.792	10	10.2589	-1.7094	0.1369	0.0033	589.706	2.81977	1.24777	0.828646	-203.981	1.252	0.0553625	2395	-36	-610				4	3	2	3	2	3	1	1	2	1	3	3	3	1	1			4	3	2	4	3	3	1	1	2	1	3	4
3	-23.5565	275.185	28	28.578	-3.5317	0.1583	0.0034	631.545	10.3029	1.39351	0.760417	-202.931	1.34	0.0443188	2808	-19	-76				4	4	2	3	2	3	3	1	1	1	3	2	3	1	2			5	5	2	4	3	3	3	2	1	2	4	2
4	-32.979	-2372.09	8	8.2161	2.7619	-0.0598	-0.0432	654.038	8.23056	1.47452	0.939584	-211.033	2.399	0.002525	15670	-46	1324				3	3	2	2	2	3	2	2	3	1	4	1	4	1	4			4	3	3	2	3	3	3	2	4	1	5	1
5	15.7587	-976.02	8	8.2002	8.531	-0.3027	-0.2184	515.189	3.66213	1.38176	0.843889	-199.073	1.9625	0.0821667	3218	-59	-153				3	3	3	1	1	2	1	1	2	2	4	4	3	1	2			4	3	4	1	1	3	2	2	2	2	4	5
6	-29.1391	-592.248	9	9.2547	7.8569	-0.2806	-0.2025	474.248	11.8736	1.63167	0.724359	-196.677	1.479	0.0694154	4129	0	-1				3	3	3	1	1	2	3	2	1	2	3	3	3	3	2			4	3	4	1	1	3	3	3	1	2	4	4
7	-0.180562	-95.1776	9	9.4247	-0.9953	-0.0347	-0.025	603.196	5.09331	1.47931	0.796527	-199.142	2.984	0.00866666	1688	0	-157				3	3	2	2	2	3	2	2	1	2	4	1	2	3	2			4	3	2	2	3	3	2	2	2	2	5	1
8	-6.12659	-99.0994	2	2.0821	-3.5706	0.0564	0.0513	759.431	9.35826	1.5833	0.748334	-204.28	1.479	0.0330333	3742	0	89				2	1	2	3	3	3	2	2	1	1	3	2	3	3	3			2	2	2	3	4	4	3	2	1	1	4	2
9	-12.0598	97.7926	17	17.3079	89.1851	0.1649	0.1501	1148.38	15.7149	1.80574	1.0325	-218.895	2.07	0.01704	1803	0	201				4	4	4	3	4	4	4	4	4	1	4	1	2	3	3			5	4	5	4	4	5	4	5	5	1	4	1
10	31.9198	634.258	5	5.2401	3.1912	-0.1121	-0.0697	870.287	7.14327	1.53793	0.666667	-199.313	2.399	0.0584062	3701	0	-466				3	2	2	2	2	3	2	2	1	2	4	3	3	3	1			3	2	3	2	2	4	2	2	1	2	5	4
11	-4.0451	376.473	3	12.6145	13.4448	0.1505	-0.2735	830.028	18.3991	1.82201	0.764583	-199.475	1.054	0.072575	3838	0	488				2	3	3	3	1	3	4	4	1	2	2	3	3	3	4			2	4	4	4	1	4	5	5	1	2	3	4
12	-10.9882	313.628	6	6.1144	69.613	0.3517	0.5074	850.371	11.0358	1.79792	0.79125	-208.25	1.479	0.028675	1904	0	-22				3	2	4	4	4	3	3	4	1	1	3	2	2	3	2			3	3	5	5	5	4	3	5	2	1	4	2
13	-22.6259	-1476.95	16	16.3236	1.7668	0.1215	-0.0734	886.07	10.8181	1.65312	0.730555	-205.633	4	0.0246067	3667	0	276				4	4	2	3	2	4	3	2	1	1	4	1	3	3	4			5	4	3	4	2	4	3	3	1	1	5	1
14	28.8458	214.365	0	0.0165	0	0	0	1241.24	15.9286	1.72828	0.74375	-209.908	4	0.03715	2638	0	24				1	1	2	2	2	4	4	3	1	1	4	2	3	3	3			1	1	2	2	3	5	4	4	1	1	5	2
15	-12.1196	-123.834	2	2.1384	-1.708	-0.4351	0.0242	1000.31	14.3277	1.63115	0.799445	-203.693	1.054	0.0373067	2257	0	-26				2	1	2	1	3	4	3	2	1	1	2	2	2	3	2			2	2	2	1	3	5	4	3	2	2	3	2
16	-39.3845	-1314.45	36	36.716	-20.8381	0.8989	0.3029	324.259	1.86857	1.04971	0.8	-191.008	1.526	0.070225	1103	-45	-428				4	4	1	4	4	1	1	1	1	3	3	3	2	1	1			5	5	1	5	5	2	1	1	2	3	4	4
17	31.9509	118.294	7	7.1781	2.3782	-0.3359	-0.1226	577.808	10.257	1.6604	1.07604	-199.212	2.399	0.0710687	1673	-11	347				3	2	2	1	2	3	3	3	4	2	4	3	2	2	4			4	3	3	1	2	3	3	3	5	2	5	4
18	-10.1819	-935.06	0	0.1268	11.7255	-0.4823	-0.2091	358.438	1.56683	1.01182	0.888542	-180.95	0.8656	0.02525	721	-34	-148				1	1	3	1	1	2	1	1	2	3	2	2	1	1	2			1	1	4	1	1	2	1	1	3	4	2	2
19	-35.5516	-815.805	-4	-3.9826	8.5636	-0.3232	-0.1338	379.664	0.923286	0.957362	0.849479	-172.287	0.9511	0.0324375	1672	-13	-266				1	1	3	1	2	2	1	1	2	4	2	2	2	2	1			1	1	4	1	2	2	1	1	2	5	3	2
20	-34.2116	-2106.74	-1	-0.8667	2.9366	-0.0627	-0.057	772.965	11.8689	1.52992	0.915973	-189.8	2.399	0.0489917	2535	-4	64				1	1	2	2	2	3	3	2	3	3	4	3	3	2	3			1	1	3	2	2	4	3	2	3	3	5	3
21	-5.75053	-220.276	2	2.1837	7.2956	-0.1771	-0.1277	423.476	1.03409	0.975425	0.907639	-172.283	1.158	0.0381583	1234	-139	-225				2	2	3	1	2	2	1	1	3	4	3	2	2	1	1			2	2	3	1	2	2	1	1	3	5	3	2
22	-8.73741	-2203.23	2	2.2094	15.8219	-0.382	-0.2755	423.545	3.10984	1.28019	0.851389	-171.417	0.8634	-0.00179167	-30	-24	14				2	2	4	1	1	2	1	1	2	4	2	1	1	1	2			2	2	4	1	1	2	1	2	2	5	2	1
23	-5.0201	-328.848	-3	-2.8851	6.9242	-0.4659	-0.1169	432.252	1.64598	1.15224	0.847917	-170.792	0.8634	-0.0127667	1327	-11	529				1	1	3	1	2	2	1	1	2	4	2	1	2	2	4			1	1	3	1	2	2	1	1	2	5	2	1
24	0.201402	-912.142	-2	-1.9057	7.7051	-0.3724	-0.1483	610.627	1.89227	1.1339	0.860119	-169.779	1.081	0.0127143	1366	-22	-755				1	1	3	1	1	3	1	1	2	4	3	1	2	1	1			1	1	3	1	2	3	1	1	3	5	3	1
25	-50.5096	-4341.06	2	2.3308	6.3976	-0.1987	-0.1235	597.049	6.68801	1.51907	0.721875	-168.794	0	0.0361188	1737	-5	-244				2	2	3	1	2	3	2	2	1	4	1	2	2	2	1			2	2	3	1	2	3	2	2	1	5	1	2
26	-21.6534	-2692.57	-2	-1.9407	-15.4686	-0.0583	0.2397	1116.18	17.6996	1.71454	0.877083	-205.56	0	0.06333	2265	0	25				1	1	1	2	4	4	4	3	2	1	1	3	2	3	3			1	1	1	2	5	5	5	4	3	1	1	4
27	-6.30475	-5144.62	9	9.335	6.4817	-0.3912	-0.148	911.427	14.4844	1.79662	0.955208	-191.419	0	0.041675	1320	-13	-354				3	3	3	1	1	4	3	4	3	2	1	2	2	2	1			4	3	3	1	2	4	4	5	4	3	1	2
28	-1.59446	-2548.66	-2	-1.8475	10.4081	-0.4303	-0.1908	725.986	12.6975	1.48339	0.816146	-180.675	0	0.0723062	1550	-9	520				1	1	3	1	1	3	3	2	2	3	1	3	2	2	4			1	1	4	1	1	4	4	2	2	4	1	4
29	-18.0845	-30.5193	3	3.0634	98.0171	0.0189	0.0273	1128.49	19.6199	1.69779	1.00573	-186.887	0	0.0601125	2298	0	61				2	2	4	2	3	4	4	3	4	3	1	3	3	3	3			2	2	5	3	3	5	5	4	5	3	1	4
30	46.5074	708.92	3	3.0641	96.2066	0.0387	0.0559	1346.35	26.8856	1.87081	0.482812	-173.213	0	0.03775	2384	-4	27				2	2	4	3	3	4	4	4	1	4	1	2	3	2	3			2	2	5	3	4	5	5	5	1	4	1	2
31	3.08309	-691.365	-1	-0.9001	14.026	-0.1644	-0.2371	1129.84	21.4218	1.75167	0.170833	-162.388	0	0.0284875	263	-42	-94				1	1	3	1	1	4	4	4	1	4	1	2	1	1	2			1	1	4	2	1	5	5	4	1	5	1	2
32	-18.8192	-947.257	7	24.111	14.2691	-0.4859	-0.3018	957.442	12.2851	1.60094	0.775	-191.05	0	0.093175	2674	-9	-28				3	4	3	1	1	4	3	2	1	3	1	4	3	2	2			4	5	4	1	1	4	4	2	2	3	1	5
33	-5.87728	460.954	0	0.0286	48.1366	-0.6161	-0.8888	1160.3	18.5771	1.72602	0.5625	-179.717	1.191	0.0619833	2092	0	342				1	1	4	1	1	4	4	3	1	3	3	3	2	3	4			1	1	5	1	1	5	5	4	1	4	3	4
34	29.5022	-31.2633	0	1.1236	4.2588	-0.309	-0.0815	898.286	14.6738	1.73651	1.00833	-181.275	0	0.086725	3069	-4	-26				1	1	3	1	2	4	3	3	4	3	1	4	3	2	2			1	1	3	1	2	4	4	4	5	4	1	5
35	4.05738	-1100.58	6	6.2442	-0.992	-0.0173	-0.0124	847.294	14.0531	1.78993	0.773611	-169.583	1.009	0.0244	470	-15	-427				3	2	2	2	2	3	3	4	1	4	2	1	1	2	1			3	3	2	2	3	4	4	5	1	5	3	1
36	-24.0679	-5266.78	-4	-3.9178	28.4215	-0.7439	-0.4555	1152.03	8.89276	1.67247	0.929167	-175.933	6.914	0.083	1689	-10	314				1	1	4	1	1	4	2	3	3	3	4	4	2	2	4			1	1	5	1	1	5	3	3	4	4	5	5
37	-36.7414	-2107.5	2	2.1097	31.6262	-0.6231	-0.5672	1212.82	15.4192	1.78374	0.767778	-190.547	1.191	0.0740667	-1243	0	127				2	1	4	1	1	4	3	4	1	3	3	3	1	3	3			2	2	5	1	1	5	4	5	1	3	3	4
38	-4.55971	-4774.16	4	4.2045	-1.6491	-0.2265	-0.0133	1032.34	10.1771	1.69419	0.760417	-175.517	0.9511	0.0573333	3044	0	320				2	2	2	1	2	4	3	3	1	3	2	3	3	3	4			3	2	2	1	3	5	3	3	1	4	3	4
39	-32.3401	-5964.91	3	3.1523	17.6513	0.0958	-0.2965	889.573	13.8592	1.50113	0.941667	-173.217	0.9511	0.079725	2160	0	165				2	2	4	3	1	4	3	2	3	4	2	4	2	3	3			2	2	4	4	1	4	4	2	4	4	3	5
40	-5.72193	-3369.98	10	10.3162	-1.7147	0.0008	0.0005	932.931	14.1893	1.65249	0.684444	-171.747	2.314	0.05572	2385	0	259				4	3	2	2	2	4	3	2	1	4	4	3	3	3	4			4	3	2	2	3	4	4	3	1	5	5	4
41	-25.4246	-3308.88	5	5.1369	3.9477	-0.3016	-0.1187	1195.22	13.9619	1.73259	0.788541	-168.513	2.803	0.0556813	1707	0	85				3	2	3	1	2	4	3	3	1	4	4	3	2	3	3			3	2	3	1	2	5	4	4	2	5	5	4
42	-45.1351	-2062.45	2	2.1155	2.568	-0.0546	-0.0498	1248.21	19.3381	1.8039	0.654167	-177.963	1.948	0.0176187	2742	0	331				2	1	2	2	2	4	4	4	1	3	4	1	3	3	4			2	2	3	2	3	5	5	5	1	4	4	1
43	0.037199	311.889	2	2.0494	95.4353	0.0478	0.0689	1310.65	20.3258	1.84477	0.960417	-183.956	3.942	0.039725	2156	0	248				2	1	4	3	3	4	4	4	3	3	4	2	2	3	4			2	2	5	3	4	5	5	5	4	4	5	2
44	14.6415	1495.53	-1	-2.9098	-0.0069	-0.2107	0.0069	522.093	4.99499	1.63859	0.938333	-198.12	0	0.04688	1718	-11	597				1	1	2	1	3	2	2	2	3	2	1	3	2	2	4			1	1	2	1	3	3	2	3	4	2	1	3
45	-11.8592	-419.716	3	11.9644	-2.2791	-0.0454	-0.0656	1024.69	10.0879	1.64596	0.691667	-200.4	0	0.0625333	1204	0	250				2	3	2	2	2	4	3	2	1	2	1	3	2	3	4			2	4	2	2	2	5	3	3	1	2	1	4
46	-49.7511	-829.052	15	15.352	-6.3837	0.2202	0.0719	731.315	13.3102	1.67261	0.736805	-192.475	1.137	0.0455083	201	-4	-201				4	3	1	4	3	3	3	3	1	2	3	3	1	2	2			5	4	1	4	4	4	4	3	1	3	3	3
47	-56.01	-2002	7	7.1735	12.8082	-0.0016	-0.1982	1023.22	10.8257	1.66955	0.938194	-196.817	1.054	0.108567	836	-19	-37				3	2	3	2	1	4	3	3	3	2	2	4	1	1	2			4	3	4	2	1	5	3	3	4	2	3	5
48	-49.2579	-1656.43	12	12.3207	12.0007	-0.3275	-0.2362	835.399	13.0421	1.5465	0.747396	-189.581	2.467	0.0839437	843	0	6				4	3	3	1	1	3	3	2	1	3	4	4	2	3	2			5	4	4	1	1	4	4	2	1	3	5	5
49	-60.6859	207.491	3	12.2078	85.219	0.255	0.2321	1222.27	19.0078	1.83372	1.20833	-202.54	0	0.02614	-29	-5	-88				2	3	4	4	4	4	4	4	4	1	1	2	1	2	2			2	4	5	4	5	5	5	5	5	2	1	2
50	-68.3121	-201.456	1	5.4409	97.9126	0.0214	0.0309	1315	14.4969	1.76096	0.686111	-184.967	0	0.0408667	671	0	-81				1	2	4	2	3	4	3	4	1	3	1	2	1	3	2			1	3	5	3	3	5	4	4	1	4	1	2
51	23.8796	-2165.12	13	13.2685	0.8536	0.3581	-0.0631	893.308	12.8501	1.66995	0.816666	-190.408	1.137	0.0720833	549	0	216				4	3	2	4	2	4	3	3	2	3	3	3	1	3	4			5	4	3	5	2	4	4	3	2	3	3	4
52	22.0603	-1687.08	2	2.1218	-9.9223	-0.2763	0.1094	749.343	11.6229	1.59205	0.866666	-185.1	1.267	0.0671917	941	-4	98				2	1	1	1	4	3	3	2	2	3	3	3	2	2	3			2	2	1	1	4	4	3	2	3	4	4	4
53	-17.2657	-2022.94	15	15.348	19.5207	0.4554	-0.3196	685.531	12.4925	1.81125	0.852083	-175	2.467	0.1066	597	-95	-641				4	3	4	4	1	3	3	4	2	4	4	4	1	1	1			5	4	4	5	1	4	4	5	2	4	5	5
54	-16.2888	-1426.76	17	17.3532	11.9279	-0.1222	-0.2619	840.646	11.7588	1.7073	0.768333	-168.52	2.467	0.07622	358	0	-198				4	4	3	1	1	3	3	3	1	4	4	4	1	3	2			5	4	4	2	1	4	3	4	1	5	5	5
55	-53.5064	-719.773	1	1.0397	95.6077	0.0454	0.0656	1175.85	18.8419	1.84529	0.925555	-179.313	1.852	0.0482133	629	0	-121				1	1	4	3	3	4	4	4	3	3	4	3	1	3	2			1	1	5	3	4	5	5	5	4	4	4	3
56	-76.5538	-11.7469	2	2.0452	95.9965	0.0718	0.0654	1357.75	18.4128	1.77315	0.876666	-180.367	1.852	0.0125867	485	0	94				2	1	4	3	3	4	4	4	2	3	4	1	1	3	3			2	2	5	3	4	5	5	5	3	4	4	1
57	-33.8007	-971.151	4	4.0815	75.316	0.444	0.4042	933.175	15.2129	1.77384	1.00167	-168.63	1.044	0.06244	775	0	-14				2	2	4	4	4	4	3	4	4	4	2	3	1	3	2			3	2	5	5	5	4	4	5	5	5	3	4
58	-52.1006	-2429.05	11	11.2647	24.2255	-0.3869	-0.414	1032.76	22.2523	1.62202	0.789062	-189.631	0	0.0749812	474	0	92				4	3	4	1	1	4	4	2	1	3	1	3	1	3	3			4	4	4	1	1	5	5	3	2	3	1	4
59	-68.9268	-48.7134	3	3.1143	9.2888	-0.1799	-0.1637	1210.71	20.9681	1.69208	1.00781	-193.175	0	0.0863188	473	0	92				2	2	3	1	1	4	4	3	4	2	1	4	1	3	3			2	2	4	1	2	5	5	3	5	3	1	5
60	-16.4379	-2850.34	7	7.1496	-15.6962	0.4974	0.2368	725.259	9.15643	1.79513	0.932292	-178.125	0.9672	0.085825	670	-4	3				3	2	1	4	4	3	2	4	3	3	2	4	1	2	2			4	3	1	5	5	4	3	5	4	4	3	5
61	19.2754	152.675	4	4.077	92.9483	0.1281	0.1166	818.292	14.6123	1.77467	0.88875	-172.43	0	0.07502	932	-9	-121				2	2	4	3	4	3	3	4	2	4	1	4	2	2	2			3	2	5	4	4	4	4	5	3	4	1	5
62	-60.6227	200.375	19	19.3705	-5.2405	0.2582	0.066	758.343	16.7291	1.58491	0.981667	-175.47	0	0.04127	1330	0	-81				4	4	1	4	3	3	4	2	4	3	1	2	2	3	2			5	5	2	4	4	4	4	2	4	4	1	2
63	-73.4336	-65.0399	0	0.0151	0	0	0	1002.5	22.9949	1.75214	0.626563	-161.706	0	0.01465	789	0	96				1	1	2	2	2	4	4	4	1	4	1	1	1	3	3			1	1	2	2	3	5	5	4	1	5	1	1
64	-60.3529	-360.043	17	17.3585	1.1931	0.1152	-0.0549	1144.1	19.9959	1.69484	1.08333	-189.975	2.946	0.0836062	631	0	-31				4	4	2	3	2	4	4	3	4	3	4	4	1	3	2			5	4	3	4	3	5	5	4	5	3	5	5
65	-63.2775	-211.868	9	9.2042	-13.4496	0.335	0.2148	1001.36	13.5519	1.645	0.714583	-173.75	3.942	0.0465187	196	0	97				3	3	1	4	4	4	3	2	1	4	4	3	1	3	3			4	3	1	5	5	5	4	3	1	4	5	3
66	-69.5367	-140.549	14	14.185	-4.323	0.1711	0.0298	1152.27	13.2117	1.7931	0.986458	-182.037	0	0.0214	482	0	95				4	3	1	3	3	4	3	4	4	3	1	1	1	3	3			5	4	2	4	3	5	4	5	4	4	1	1
67	-67.1487	35.0236	6	6.1064	72.6115	0.2813	0.4059	1096.14	17.1387	1.78127	0.624479	-166.788	0	0.03965	499	0	6				3	2	4	4	4	4	4	4	1	4	1	2	1	3	2			3	3	5	5	5	5	5	5	1	5	1	2
68	-71.8832	-968.96	6	6.1445	4.5086	0.013	-0.093	950.552	12.7161	1.74738	0.746667	-163.6	10.79	0.04722	760	0	227				3	2	3	2	2	4	3	3	1	4	4	3	1	3	4			3	3	3	3	2	4	4	4	1	5	5	3
69	-73.6895	-244.556	2	2.0549	98.7994	0.0114	0.0165	1248.71	15.5453	1.6802	0.56	-155.953	2.172	0.0506375	1272	0	158				2	1	4	2	3	4	4	3	1	4	4	3	2	3	3			2	2	5	3	3	5	4	3	1	5	5	3
70	-53.767	1094.11	6	6.1171	89.4109	0.1056	0.1524	1340.68	19.6498	1.79328	0.807291	-183.219	1.985	0.0591437	667	0	94				3	2	4	3	4	4	4	4	2	3	4	3	1	3	3			3	3	5	4	4	5	5	5	2	4	4	4
71	-34.0927	-1606.34	0	0.0173	0	0	0	1453.43	23.7003	1.73847	0.921875	-183.925	1.985	0.0514375	470	0	2				1	1	2	2	2	4	4	3	3	3	4	3	1	3	2			1	1	2	2	3	5	5	4	3	4	4	3
72	-65.3234	-339.596	-1	-0.9404	0.866	0.0682	0.0034	1219.02	22.2012	1.79098	0.554167	-164.194	1.985	0.0481375	932	0	7				1	1	2	3	2	4	4	4	1	4	4	3	2	3	2			1	1	3	3	3	5	5	5	1	5	4	3
73	-58.8329	-479.462	25	25.495	4.406	0.1439	-0.0752	1001.64	15.8363	1.67606	0.633333	-166.035	2.946	0.045125	198	0	6				4	4	3	3	2	4	4	3	1	4	4	3	1	3	2			5	5	3	4	2	5	4	3	1	5	5	3
74	-57.9269	978.652	1	1.0333	87.2721	0.1322	0.1908	1313.69	17.8421	1.77065	0.728125	-171.738	2.172	0.0551312	388	0	95				1	1	4	3	4	4	4	4	1	4	4	3	1	3	3			1	1	5	4	5	5	5	5	1	5	5	4
75	8.79138	-2489.84	6	6.1523	-14.5226	0.397	0.2382	736.098	13.6232	1.85327	1.15833	-174.225	1.346	0.042175	1258	-3	2				3	2	1	4	4	3	3	4	4	4	3	2	2	3	2			3	3	1	5	5	4	4	5	5	4	4	2
76	-80.6918	-727.683	0	0.0196	0	0	0	1292.06	20.2305	1.79578	0.919271	-179.731	4.259	0.0579375	1064	0	184				1	1	2	2	2	4	4	4	3	3	4	3	2	3	3			1	1	2	2	3	5	5	5	3	4	5	4
77	-64.3452	-2424.51	14	14.2712	11.1026	0.0147	-0.2094	1074.48	18.0829	1.64486	0.437084	-158.985	6.04	0.05577	489	0	8				4	3	3	2	1	4	4	2	1	4	4	3	1	3	2			5	4	4	3	1	5	5	3	1	5	5	4
78	-63.1798	-541.833	16	16.3165	-10.4926	0.298	0.1667	890.447	14.8024	1.69522	0.675695	-158.817	2.946	0.0307583	-81	0	-230				4	4	1	4	4	4	3	3	1	4	4	2	1	3	1			5	4	1	5	5	4	4	4	1	5	5	2
79	-60.8908	312.801	2	2.0719	-1.6244	0.0137	0.0197	1112.84	17.1274	1.83904	0.550521	-157.656	10.79	0.05235	921	0	135				2	1	2	2	3	4	4	4	1	4	4	3	2	3	3			2	2	2	3	3	5	5	5	1	5	5	3
80	-25.5339	157.259	8	8.2246	-4.117	0.2653	0.0512	269.664	13.124	1.07109	0.707292	-195.325	0.9284	0.0491875	429	0	-104				3	3	1	4	3	1	3	1	1	2	2	3	1	3	2			4	3	2	5	4	1	4	1	1	3	2	3
81	26.3499	20.3705	4	4.0918	78.9958	0.214	0.3087	851.014	22.3338	1.6738	1.17792	-203.52	4.071	0.06814	3456	0	-140				2	2	4	4	4	3	4	3	4	1	4	3	3	3	2			3	2	5	4	5	4	5	3	5	2	5	4
82	-15.3703	-24.5451	7	7.1552	13.6313	-0.0478	-0.2782	579.669	12.2962	1.71363	0.775694	-188.392	0.9028	0.0932833	3527	0	567				3	2	3	2	1	3	3	3	1	3	2	4	3	3	4			4	3	4	2	1	3	4	4	2	3	2	5
83	1.85469	1190.33	4	17.0096	92.6017	0.0732	0.1057	830.086	22.1802	1.39681	0.975	-199.367	0	0.0966667	8240	0	63				2	4	4	3	4	3	4	1	3	2	1	4	4	3	3			3	4	5	3	4	4	5	2	4	2	1	5
84	-43.9203	-877.205	1	1.0522	-7.0979	0.1897	0.1294	1052	23.3701	1.76025	0.938542	-206.725	4.7	0.0791437	2616	0	319				1	1	1	4	4	4	4	4	3	1	4	4	3	3	4			1	1	1	4	4	5	5	4	4	1	5	5
85	-9.76021	382.305	4	15.3556	30.599	-0.288	-0.5509	642.439	18.3174	1.73989	0.68	-188.1	0.9028	0.0377	459	0	71				2	3	4	1	1	3	4	3	1	3	2	2	1	3	3			3	4	5	1	1	3	5	4	1	3	2	2
86	-10.0984	1384.29	12	41.4237	-1.1794	0.2169	-0.0237	402.435	5.26301	1.55712	0.941666	-191.8	1.257	0.01758	-779	-25	-1463				4	4	2	4	2	2	2	2	3	2	3	1	1	1	1			5	5	2	4	3	2	2	2	4	3	4	1
87	4.14855	-216.897	2	2.14	9.7508	-0.2032	-0.185	656.252	14.4087	1.70765	0.814063	-190.35	0.7621	0.06585	2735	-13	157				2	1	3	1	1	3	3	3	2	3	2	3	3	2	3			2	2	4	1	1	3	4	4	2	3	2	4
88	-15.6976	-1105.32	-2	-1.7884	-2.8457	-0.0634	0.0739	642.825	5.36288	1.36331	0.91875	-199.858	0.7621	0.057325	2788	-54	71				1	1	2	2	3	3	2	1	3	2	2	3	3	1	3			1	1	2	2	4	3	2	2	3	2	2	4
89	-38.6038	-10056.9	11	11.3197	-4.773	0.2152	0.0455	678.706	7.3031	1.65655	0.806667	-200.43	1.174	0.09379	-28	-32	-657				4	3	1	4	3	3	2	2	2	2	3	4	1	1	1			4	4	2	4	4	4	2	3	2	2	3	5
90	-33.6517	-1200.87	12	12.3791	5.0249	0.0172	-0.0965	778.238	6.44033	1.70232	0.863334	-201.895	1.174	-0.010195	1591	-5	-33				4	3	3	2	2	3	2	3	2	1	3	1	2	2	2			5	4	3	3	2	4	2	4	3	2	3	1
91	-12.8082	-1254.98	3	3.1569	-10.9827	0.0645	0.1728	548.395	2.14692	1.155	0.846667	-196.305	0	0.089025	2016	-15	-328				2	2	1	3	4	2	1	1	2	2	1	4	2	2	1			2	2	1	3	5	3	1	1	2	2	1	5
92	0.000325	286.17	3	3.2246	-3.3199	0.0725	0.0524	562.287	4.02886	1.18111	0.791667	-199.163	1.252	0.0737937	2158	-26	-336				2	2	2	3	3	3	1	1	1	2	3	3	2	1	1			2	2	2	3	4	3	2	1	2	2	3	4
93	-35.0114	-428.527	4	16.1182	-3.011	0.2729	0.0629	377.7	6.50705	1.65681	0.871666	-194.48	1.479	0.07328	450	0	-324				2	4	2	4	3	2	2	3	2	2	3	3	1	3	1			3	4	2	5	4	2	2	3	3	3	4	4
94	-12.1291	-2.24476	2	9.9633	4.4386	0.1226	-0.0515	465.844	15.5058	1.34438	0.529166	-199.2	0	0.11575	18762	-15	2024				2	3	3	3	2	2	3	1	1	2	1	4	4	2	4			2	3	3	4	3	3	4	2	1	2	1	5
95	-5.2277	-424.386	0	0.0708	-16.378	0.3314	0.3016	575.091	4.38024	1.40473	0.821667	-202.44	2.399	0.0414533	-560	-86	-786				1	1	1	4	4	3	1	2	2	1	4	2	1	1	1			1	1	1	5	5	3	2	2	2	2	5	2
96	5.12975	252.364	5	5.4574	-5.9248	-0.0152	0.0786	112.923	0.792248	0.693714	1.02722	-155.16	0.8671	0.0301133	16216	-57	153				3	2	1	2	3	1	1	1	4	4	2	2	4	1	3			3	3	1	2	4	1	1	1	5	5	2	2
97	-11.4772	300.012	0	0.3666	0	0	0	652.71	16.0371	1.84477	1.28889	-183.133	0	0.0339667	-646	0	61				1	1	2	2	2	3	4	4	4	3	1	2	1	3	3			1	1	2	2	3	3	4	5	5	4	1	2
98	-3.80085	-625.201	8	8.2359	11.5471	-0.1719	-0.2244	138.734	0.930546	0.802128	0.9825	-147.925	1.042	0.06966	3566	-65	-361				3	3	3	1	1	1	1	1	4	4	2	3	3	1	1			4	3	4	2	1	1	1	1	4	5	3	4
99	19.6396	-646.243	4	4.2296	19.9415	-0.2109	-0.3551	256.643	3.35171	1.42917	1.00611	-155.027	2.171	0.108867	7222	-48	31				2	2	4	1	1	1	1	2	4	4	4	4	4	1	3			3	2	4	1	1	1	2	2	5	5	4	5
100	-34.1729	-476.871	29	29.7489	-1.5391	0.3654	-0.0229	322.657	9.56851	1.55892	1.18819	-169.95	2.433	0.0991667	6195	-4	-226				4	4	2	4	2	1	2	2	4	4	4	4	3	2	1			5	5	2	5	3	2	3	2	5	5	5	5
101	-9.92674	-2945.11	-7	-7.0491	-69.5857	-0.5102	-0.4644	748.382	13.2109	1.65816	1.16111	-183.227	1.294	0.0500267	7710	0	124				1	1	1	1	1	3	3	3	4	3	3	3	4	3	3			1	1	1	1	1	4	4	3	5	4	4	3
102	-32.4464	222.771	10	59.5079	7.9099	0.0897	-0.2099	549.75	10.6663	1.7217	1.03333	-177.167	0	0.0859333	3760	-4	85				4	4	3	3	1	2	3	3	4	3	1	4	3	2	3			4	5	4	4	1	3	3	4	5	4	1	5
103	-15.7592	-1241.56	5	24.3355	-8.8686	0.0961	0.0875	555.452	6.41218	1.71306	0.936111	-171.867	0	0.0846333	12947	-9	1204				3	4	1	3	3	3	2	3	3	4	1	4	4	2	4			3	5	1	4	4	3	2	4	4	5	1	5
104	5.21165	15.5127	1	1.1344	-6.3775	-0.022	0.1075	135.828	0.643536	0.736104	0.96875	-150.519	1.506	-0.145419	9600	-41	176				1	1	1	2	4	1	1	1	3	4	3	1	4	1	3			1	1	1	2	4	1	1	1	4	5	4	1
105	-0.099451	-121.648	2	2.2062	2.371	-0.2888	-0.0687	149.783	0.479701	0.700441	0.985938	-157.444	1.186	0.0389187	17149	-155	-1185				2	2	2	1	2	1	1	1	4	4	3	2	4	1	1			2	2	3	1	2	1	1	1	4	5	3	2
106	-54.357	-789.572	5	29.5416	-15.9929	0.3082	0.2806	261.259	7.0881	1.74958	0.8125	-163.4	0	0.13535	9538	-23	659				3	4	1	4	4	1	2	4	2	4	1	4	4	1	4			3	5	1	5	5	1	2	4	2	5	1	5
107	-8.60207	-29.2157	10	10.4786	-0.8534	-0.2164	-0.0265	492.987	4.10366	1.56325	0.961666	-175.073	1.294	0.122393	9566	-4	151				4	3	2	1	2	2	1	2	3	4	3	4	4	2	3			4	4	2	1	3	3	2	2	4	4	4	5
108	-37.4453	-1850.52	25	25.9411	4.0169	-0.1688	-0.105	455.531	5.58641	1.49586	0.96875	-171.975	0.9284	0.0441313	10316	-9	-381				4	4	3	1	2	2	2	2	3	4	2	2	4	2	1			5	5	3	2	2	2	2	2	4	5	2	2
109	-70.243	-1278	5	20.2988	-9.6586	0.4073	0.0713	334.846	9.92731	1.42615	1.09667	-180.84	0	0.09546	4095	0	-93				3	4	1	4	3	1	2	2	4	3	1	4	3	3	2			3	5	1	5	4	2	3	2	5	4	1	5
110	-47.3225	-1262.61	10	10.2875	42.5161	-0.4396	-0.816	296.056	6.89091	1.69774	0.955	-168.973	1.005	0.07124	6424	-5	-219				4	3	4	1	1	1	2	3	3	4	2	3	4	2	2			4	3	5	1	1	1	2	4	4	5	3	4
111	-41.6622	-2308.07	26	26.8398	-11.9987	0.5697	0.1871	445.937	8.77385	1.63735	0.843137	-174.818	1.856	0.0769529	10335	-9	94				4	4	1	4	4	2	2	2	2	4	4	4	4	2	3			5	5	1	5	5	2	3	3	2	4	4	5
112	-46.8996	-537.218	2	10.6416	4.8503	-0.1462	-0.1331	357.091	10.896	1.66519	0.829167	-174.75	0.9284	0.04115	8981	0	-432				2	3	3	1	2	2	3	3	2	4	2	2	4	3	1			2	4	3	2	2	2	3	3	2	4	2	2
113	0.093462	-235.626	5	5.1724	-24.8027	0.6786	0.4454	118.021	0.64789	0.755504	0.93375	-167.05	0.9391	-0.039595	10703	-20	491				3	2	1	4	4	1	1	1	3	4	2	1	4	1	4			3	2	1	5	5	1	1	1	4	5	3	1
114	-1.13422	-364.69	15	15.412	8.1981	0.3818	-0.2238	115.75	0.938338	0	0.960417	-164.01	1.192	-0.04249	13987	-43	383				4	3	3	4	1	1	1	1	3	4	3	1	4	1	4			5	4	4	5	1	1	1	1	4	5	3	1
115	0	0	22	22.7813	-6.1296	0.7434	0.0714	117.312	0.594726	0.005533	0.958889	-173.993	1.085	-0.02372	12944	8	1790				4	4	1	4	3	1	1	1	3	4	3	1	4	4	4			5	5	1	5	4	1	1	1	4	4	3	1
116	-3.12776	-235.95	5	5.1672	67.2674	0.6289	0.5724	124.89	0.632867	0.601332	0.967917	-178.115	1.085	0.02806	23824	-41	502				3	2	4	4	4	1	1	1	3	3	3	2	4	1	4			3	2	5	5	5	1	1	1	4	4	3	2
117	6.66007	70.2559	12	12.4158	3.7022	-0.0119	-0.125	207.028	3.33351	1.34354	1.02361	-177.375	1.361	0.0137583	23130	-14	1987				4	3	3	2	2	1	1	1	4	3	3	1	4	2	4			5	4	3	2	2	1	2	2	5	4	4	1
118	1.24207	592.359	8	8.2556	4.1803	0.154	-0.0971	164.21	0.832075	1.01123	0.964583	-177.375	1.074	0.0903062	10246	-15	1342				3	3	3	3	2	1	1	1	3	3	3	4	4	2	4			4	3	3	4	2	1	1	1	4	4	3	5
119	-0.791584	-114.042	12	12.3531	25.0082	-0.2093	-0.5126	145.522	1.23147	0.997049	0.940001	-178.367	1.42	-0.0104867	18510	8	-453				4	3	4	1	1	1	1	1	3	3	3	1	4	4	1			5	4	5	1	1	1	1	1	4	4	4	1
120	14.0003	-3071.8	6	27.034	19.5876	-0.2724	-0.3862	400.457	17.3511	1.6568	1.1	-184.1	0	-0.113767	6473	-12	960				3	4	4	1	1	2	4	3	4	3	1	1	4	2	4			3	5	4	1	1	2	5	3	5	4	1	1
121	-41.7152	-278.841	2	8.4167	78.0851	0.2345	0.3383	459.059	12.5351	1.71515	0.905	-186.14	0	0.14718	4668	-4	650				2	3	4	4	4	2	3	3	3	3	1	4	3	2	4			2	3	5	4	5	3	4	4	3	3	1	5
122	-33.4632	-822.724	20	20.5432	64.28	0.9385	0.5831	530.958	14.408	1.77354	0.857291	-188.575	3.718	0.140394	20007	-6	580				4	4	4	4	4	2	3	4	2	3	4	4	4	2	4			5	5	5	5	5	3	4	5	3	3	5	5
123	-25.0165	-706.08	15	15.5099	9.8295	0.1271	-0.24	318.161	6.10337	1.66922	1.01875	-193.425	3.718	0.092775	10621	-9	-118				4	4	3	3	1	1	2	3	4	2	4	4	4	2	2			5	4	4	4	1	2	2	3	5	3	5	5
124	-0.221631	-72.5301	13	13.4604	3.619	-0.0011	-0.1158	159.492	0.448484	0.240112	0.959722	-186.15	1.42	-0.0114833	7214	-32	95				4	3	2	2	2	1	1	1	3	3	3	1	4	1	3			5	4	3	2	2	1	1	1	4	3	4	1
125	-56.8874	-2519.73	1	5.1806	3.073	-0.1219	-0.111	285.5	4.10681	1.12949	0.877777	-187.433	1.254	3.3319e-05	6532	-16	-405				1	2	2	1	2	1	1	1	2	3	3	1	4	1	1			1	2	3	2	2	1	2	1	3	3	4	1
126	25.3847	225.596	6	6.3359	2.5796	0.034	-0.062	462.049	2.19074	1.25324	1.02944	-193.507	1.183	0.00422	10214	-15	335				3	2	2	3	2	2	1	1	4	2	3	1	4	2	4			3	3	3	3	2	3	1	1	5	3	3	1
127	-6.04121	-293.011	26	26.6806	5.2502	0.2063	-0.0842	430.077	4.61512	1.6707	0.95	-191.071	2.812	0.0506714	12125	-7	1652				4	4	3	4	2	2	1	3	3	3	4	3	4	2	4			5	5	3	4	2	2	2	3	4	3	5	3
128	-19.1959	-502.194	16	16.6947	-4.9032	0.1053	0.0654	316.105	4.92982	1.63142	0.932916	-194.16	0	0.054285	3230	-56	-694				4	4	1	3	3	1	2	2	3	2	1	3	3	1	1			5	4	2	4	4	1	2	3	4	3	1	3
129	-0.779398	-241.188	21	21.6334	1.913	0.1491	-0.1195	186.385	0.767621	0.795334	0.965	-195.31	1.42	-0.153775	4333	-63	-510				4	4	2	3	2	1	1	1	3	2	3	1	3	1	1			5	5	3	4	2	1	1	1	4	3	4	1
130	-32.4876	-3097.7	8	8.2585	6.9859	0.0335	-0.1503	362.683	4.10451	1.44814	0.926562	-197.006	1.001	0.00878125	6870	-31	-701				3	3	3	3	1	2	1	2	3	2	2	1	4	1	1			4	3	3	3	2	2	2	2	4	2	3	1
131	-8.6241	-430.549	8	8.2893	-1.5878	0.3249	0.0488	661.762	18.1989	1.69832	0.980208	-201.012	3.07	0.0648187	10538	-16	1607				3	3	2	4	3	3	4	3	4	2	4	3	4	1	4			4	3	2	5	4	3	5	4	4	2	5	4
132	19.2275	226.667	8	8.3935	-1.9182	-0.015	0.0631	326.971	2.80171	1.45106	0.953125	-197.55	0	0.0540937	8088	-6	-1130				3	3	2	2	3	1	1	2	3	2	1	3	4	2	1			4	3	2	2	4	2	1	2	4	2	1	3
133	-43.7142	-2085.63	9	9.3655	-17.1184	0.3182	0.2897	243.993	4.14437	1.24817	0.88125	-197.475	1.562	-0.00221875	8022	-13	-403				3	3	1	4	4	1	1	1	2	2	3	1	4	2	1			4	3	1	5	5	1	2	1	3	2	4	1
134	1.45574	-418.389	11	11.3791	10.7771	-0.2221	-0.2113	221.21	0.532687	0.773931	0.9125	-202.025	1.42	-0.0179	5544	-23	243				4	3	3	1	1	1	1	1	3	1	3	1	3	1	4			4	4	4	1	1	1	1	1	3	2	4	1
135	6.1379	-87.665	6	6.1955	-5.8847	0.0436	0.0629	332.986	2.58455	1.28729	0.845834	-199.388	0.924	0.04465	7134	-9	454				3	2	1	3	3	1	1	1	2	2	2	2	4	2	4			3	3	1	3	4	2	1	2	2	2	2	2
136	-10.1697	-15784	10	10.3708	2.6402	-0.0734	-0.053	317.65	4.73785	1.47749	0.936765	-205.665	1.562	0.0095	271	-11	255				4	3	2	2	2	1	2	2	3	1	3	1	1	2	4			4	4	3	2	3	1	2	2	4	1	4	1
137	40.2861	1251.38	12	12.3052	-4.6491	0.074	0.0534	509.639	2.24325	1.17546	0.866666	-196.3	1.022	0.045375	2580	0	314				4	3	1	3	3	2	1	1	2	2	2	3	3	3	4			5	4	2	3	4	3	1	1	3	2	3	3
138	-45.6079	-158.098	3	18.4932	-11.1504	0.3013	0.1212	503.458	7.97602	1.71246	0.805555	-195.8	0	0.0563333	1671	0	20				2	4	1	4	4	2	2	3	2	2	1	3	2	3	2			2	5	1	5	4	3	3	4	2	3	1	4
139	-18.9152	-5.79453	1	6.5105	-21.2182	-0.0739	0.2776	573.143	9.03981	1.80204	0.983333	-206.033	0	0.0403333	1486	0	34				1	2	1	2	4	3	2	4	4	1	1	2	2	3	3			1	3	1	2	5	3	3	5	4	1	1	2
140	8.24905	904.674	3	3.0992	8.0785	-0.0546	-0.1795	539.105	2.7024	1.24357	0.845833	-195.95	1.069	0.0715417	1175	-4	-276				2	2	3	2	1	2	1	1	2	2	3	3	2	2	1			2	2	4	2	2	3	1	1	2	2	3	4
141	-32.2648	-205.39	5	5.1464	-24.612	-0.0036	0.3624	543.049	9.94547	1.48921	0.813889	-197.46	1.069	0.0728067	1644	0	349				3	2	1	2	4	2	3	2	2	2	3	3	2	3	4			3	2	1	2	5	3	3	2	2	2	3	4
142	-8.49593	11.8222	1	4.1697	9.063	-0.1167	-0.1684	679.718	11.4575	1.68617	0.854167	-201.45	1.295	0.06825	618	0	20				1	2	3	1	1	3	3	3	2	1	3	3	1	3	2			1	2	4	2	2	4	3	3	2	2	4	4
143	6.9761	622.625	6	6.1182	87.7407	0.1355	0.1955	981	14.1907	1.78024	0.8675	-209.065	0	0.043205	2625	0	71				3	2	4	3	4	4	3	4	2	1	1	2	3	3	3			3	3	5	4	5	5	4	5	3	1	1	2
144	-3.7323	750.665	1	1.0338	85.1486	0.1717	0.2477	1386.96	16.3413	1.66657	0.735417	-210.112	0	0.0508813	2043	0	38				1	1	4	3	4	4	4	3	1	1	1	3	2	3	3			1	1	5	4	5	5	4	3	1	1	1	3
145	-44.8502	-1215.62	5	25.1287	-7.5386	0.3337	0.1093	589.852	11.5468	1.79465	0.678333	-185.74	3.077	0.03384	2245	0	165				3	4	1	4	4	3	3	4	1	3	4	2	2	3	3			3	5	1	5	4	3	3	5	1	3	5	2
146	-29.7636	-1433.43	4	4.1808	-1.8259	0.0007	0.0005	343.443	3.03663	1.17966	0.802451	-191.794	3.077	0.0721882	2673	-21	-90				2	2	2	2	2	1	1	1	1	2	4	3	3	1	2			3	2	2	2	3	2	1	1	2	3	5	4
147	-7.83599	-310.058	3	3.1377	2.4674	-0.0796	-0.0724	340.601	1.83427	1.07589	0.807292	-194.669	3.077	0.0256375	2003	-6	32				2	2	2	2	2	1	1	1	2	2	4	2	2	2	3			2	2	3	2	2	2	1	1	2	3	5	2
148	-18.0823	-902.426	17	17.401	-1.5148	-0.0768	-0.0554	433.608	9.50957	1.57499	0.872222	-199.725	3.207	0.0438917	1335	-9	164				4	4	2	2	2	2	2	2	2	2	4	2	2	2	3			5	5	2	2	2	2	3	2	3	2	5	2
149	-14.474	-195.37	11	11.2898	-0.9735	-0.087	-0.0628	766.175	10.9266	1.6601	0.973437	-205.6	0	0.0471313	1818	0	34				4	3	2	2	2	3	3	3	3	1	1	3	2	3	3			4	4	2	2	2	4	3	3	4	1	1	3
150	-7.32115	706.834	3	11.0445	8.6736	-0.5289	-0.2538	1003.18	9.93162	1.67775	0.768333	-198.76	1.173	0.0885	1679	0	20				2	3	3	1	1	4	2	3	1	2	3	4	2	3	2			2	4	4	1	1	5	3	3	1	2	3	5
151	-14.0399	-177.187	3	3.0699	95.8316	0.0675	0.0614	1252.47	15.6322	1.84369	1.06771	-205.662	2.946	0.0815375	1022	0	333				2	2	4	3	3	4	4	4	4	1	4	4	2	3	4			2	2	5	3	4	5	4	5	5	1	5	5
152	-42.5781	-8346.36	-4	-20.5663	27.839	-0.5401	-0.3734	771.429	8.3696	1.46526	0.897222	-199.4	0	0.0351333	2451	0	181				1	1	4	1	1	3	2	2	3	2	1	2	3	3	3			1	1	5	1	1	4	3	2	3	2	1	2
153	-27.5608	-815.814	1	5.521	-6.6715	0.0518	0.0747	612.172	6.22925	1.72511	0.897222	-197.933	0.9338	0.0985333	484	0	16				1	2	1	3	3	3	2	3	3	2	2	4	1	3	2			1	3	1	3	4	3	2	4	3	2	3	5
154	-13.6589	-1353.22	4	17.2337	-0.1377	0.3269	-0.0307	493.2	16.0653	1.37702	0.985416	-203.425	0	0.0582	50	-4	-160				2	4	2	4	2	2	4	1	4	1	1	3	1	2	2			3	4	2	5	3	3	4	2	4	2	1	4
155	-10.0071	-530.694	1	7.5814	95.9433	0.0407	0.0588	680.5	22.6004	1.91222	0.713889	-192.067	0	0.0603667	448	-9	15				1	3	4	3	3	3	4	4	1	2	1	3	1	2	2			1	3	5	3	4	4	5	5	1	3	1	4
156	-11.7648	771.047	0	0.0181	0	0	0	1057.5	18.9282	1.76535	0.5125	-189.362	1.948	0.0285875	444	-9	-504				1	1	2	2	2	4	4	4	1	3	4	2	1	2	1			1	1	2	2	3	5	5	4	1	3	4	2
157	-24.5064	-383.835	8	8.1599	88.3592	0.242	0.1746	923.923	13.919	1.74574	0.74902	-198.218	4.637	0.0289941	1916	0	14				3	3	4	4	4	4	3	3	1	2	4	2	2	3	2			4	3	5	4	5	4	4	4	1	2	5	2
158	-76.6394	-1540.45	3	18.7108	86.0734	0.1426	0.2057	883.615	14.3737	1.6998	1.05833	-207.825	0	0.00140002	118	0	-138				2	4	4	3	4	4	3	3	4	1	1	1	1	3	2			2	5	5	4	5	4	4	4	5	1	1	1
159	-12.9483	-443.113	1	5.2366	79.0872	0.2387	0.3444	633.194	17.9872	1.70115	0.711111	-190.4	0	0.0436	1188	0	180				1	2	4	4	4	3	4	3	1	3	1	2	2	3	3			1	2	5	4	5	3	5	4	1	3	1	2
160	-24.4127	-5041.68	2	12.4519	-2.4316	-0.0998	0.0255	312.517	5.92247	1.65678	0.920833	-193.25	0	0.111775	2418	-8	-319				2	3	2	2	3	1	2	2	3	2	1	4	3	2	1			2	4	2	2	3	1	2	3	3	3	1	5
161	-2.43456	-279.265	6	38.9296	-8.3464	0.0732	0.0666	385.957	7.90648	1.76694	0.9	-192.2	0	0.017	3240	-5	97				3	4	1	3	3	2	2	4	3	2	1	1	3	2	3			3	5	1	3	4	2	3	4	3	3	1	1
162	-29.1047	-684.36	-1	-4.9136	-17.6012	-0.0275	0.3434	380.269	9.03887	1.85876	0.938889	-191.933	0	0.0175667	3242	-4	-326				1	1	1	2	4	2	2	4	3	2	1	1	3	2	1			1	1	1	2	5	2	3	5	4	3	1	1
163	0.040314	-564.442	21	21.8161	-0.9502	0.1595	0	193.79	0.886768	0.97469	0.945833	-189.8	1.254	-0.0365125	4040	-45	207				4	4	2	3	2	1	1	1	3	3	3	1	3	1	4			5	5	2	4	3	1	1	1	4	3	4	1
164	-27.323	-1709.92	6	6.3397	-19.0946	0.7246	0.3527	223.745	1.71521	1.14961	0.867708	-194.55	1.479	-0.042325	4840	-24	27				3	2	1	4	4	1	1	1	2	2	3	1	3	1	3			3	3	1	5	5	1	1	1	3	3	4	1
165	-35.0205	-902.984	10	10.684	2.0515	0.0812	-0.0338	242.329	1.38567	0.927147	0.886805	-193.258	0.8656	0.0158333	2500	-35	15				4	3	2	3	2	1	1	1	2	2	2	1	3	1	2			4	4	3	4	3	1	1	1	3	3	2	1
166	-20.5949	-382.767	3	14.6845	-4.0212	0.0532	0.0384	307.879	5.76237	1.52826	0.922917	-193.55	0	0.0431	3220	-9	57				2	3	1	3	3	1	2	2	3	2	1	2	3	2	3			2	4	2	3	3	1	2	2	3	3	1	2
167	-28.6696	-2762.56	11	11.2997	-5.8083	0.0902	0.065	443.727	4.86502	1.49608	0.844271	-193.206	0.9721	0.0278875	5702	1	1335				4	3	1	3	3	2	2	2	2	2	2	2	3	4	4			4	4	1	4	4	2	2	2	2	3	3	2
168	-40.2112	-8119.1	27	27.7339	-18.2845	0.6042	0.2188	489.273	6.07334	1.54078	0.786274	-195.8	1.033	0.0284588	4740	-17	-382				4	4	1	4	4	2	2	2	1	2	2	2	3	1	1			5	5	1	5	5	3	2	2	2	3	3	2
169	-33.267	-4027.92	5	23.2143	10.2363	0.4907	-0.1152	371.032	5.08527	1.53259	0.9125	-199.2	1.257	-0.00910001	6707	-9	369				3	4	3	4	2	2	2	2	3	2	3	1	4	2	4			3	5	4	5	2	2	2	2	3	2	4	1
170	-71.2604	-4203.93	6	22.6984	18.5028	-0.2508	-0.3229	397.143	7.36489	1.65257	0.91	-199.98	0	0.06198	6185	-3	758				3	4	4	1	1	2	2	2	3	2	1	3	3	3	4			3	5	4	1	1	2	2	3	3	2	1	4
171	53.3422	1017.57	1	7.2297	66.2914	0.3862	0.5572	560.045	9.93801	1.74413	0.879168	-200.6	0	0.02465	235	0	-277				1	2	4	4	4	3	3	3	2	2	1	1	1	3	1			1	3	5	5	5	3	3	4	3	2	1	1
172	-13.3256	-747.694	24	24.5206	-6.4022	-0.1066	0.047	287.587	2.27056	1.20312	0.850417	-193.875	0.8736	0.038705	5054	-14	253				4	4	1	2	3	1	1	1	2	2	2	2	3	2	4			5	5	1	2	4	1	1	1	2	3	2	2
173	-32.9549	-954.173	3	34.8792	23.311	-0.1164	-0.3452	523.75	16.8553	1.9893	0.875	-207.1	0	0.02395	3271	0	58				2	4	4	1	1	2	4	4	2	1	1	1	3	3	3			2	5	4	2	1	3	5	5	3	1	1	1
174	-61.5238	-7484.99	5	19.5259	2.4241	-0.424	-0.1546	662.605	8.04852	1.73024	0.688333	-198.1	0	0.03926	4975	0	154				3	4	2	1	1	3	2	3	1	2	1	2	3	3	3			3	5	3	1	2	3	3	4	1	2	1	2
175	46.1652	-2354.72	0	0.2974	-11.1774	0.1279	0.1846	729.5	11.1049	1.80246	0.891667	-200.68	0	0.04798	3055	0	-216				1	1	1	3	4	3	3	4	2	2	1	3	3	3	2			1	1	1	4	5	4	3	5	3	2	1	3
176	27.2794	334.976	4	4.1985	-5.9266	0.2964	0.1143	294.503	1.88481	1.26367	0.958333	-199.325	1.562	0.036425	7456	-7	202				2	2	1	4	4	1	1	1	3	2	3	2	4	2	4			3	2	1	5	4	1	1	1	4	2	4	2
177	4.10268	-335.333	32	32.8269	-36.0939	1.04	0.5686	288.519	0.625171	0.7928	0.925	-198.108	1.2585	-0.143758	4984	-35	166				4	4	1	4	4	1	1	1	3	2	3	1	3	1	3			5	5	1	5	5	1	1	1	4	2	4	1
178	-56.6611	-912.394	14	14.4044	8.6001	0.0086	-0.1843	330.458	1.49806	1.14315	0.868334	-202.51	1.219	-0.01109	1792	-9	-792				4	3	3	2	1	1	1	1	2	1	3	1	2	2	1			5	4	4	3	2	2	1	1	3	2	3	1
179	2.3581	-724.194	13	43.2275	-6.2468	0.7087	0.0825	348.279	6.36337	1.65603	0.84	-196.7	1.206	-0.03022	3678	0	806				4	4	1	4	3	1	2	2	2	2	3	1	3	3	4			5	5	1	5	4	2	2	3	2	2	3	1
180	-69.7681	-4436.1	8	30.8911	-9.7727	0.4921	0.159	423.769	5.45308	1.56789	0.9	-207.32	1.347	-0.00306	1965	-12	37				3	4	1	4	4	2	2	2	3	1	3	1	2	2	3			4	5	1	5	5	2	2	2	3	1	4	1
181	-23.4553	-252.152	4	24.814	-3.3025	0.2983	0.0534	398.462	5.95576	1.65234	0.994445	-205.7	0	0.0372	-743	-9	-321				2	4	2	4	3	2	2	2	4	1	1	2	1	2	1			3	5	2	5	4	2	2	3	4	1	1	2
182	-57.077	-1252.23	8	38.2002	28.0163	0.2355	-0.3891	547.969	12.9173	1.64962	0.839584	-209.85	0	0.053225	1769	0	82				3	4	4	4	1	2	3	2	2	1	1	3	2	3	3			4	5	5	4	1	3	4	3	2	1	1	3
183	-4.35319	-2312.27	3	22.1152	9.4825	-0.0571	-0.1817	837.652	19.8091	1.7482	1.03056	-222.067	0	0.0376	1470	0	308				2	4	3	2	1	3	4	3	4	1	1	2	2	3	4			2	5	4	2	2	4	5	4	5	1	1	2
184	-63.4279	-1913.93	3	55.0191	-2.6443	0.0468	0.0426	487.455	8.10315	1.33832	1.05	-209.8	2.263	0.0547	2623	0	-149				2	4	2	3	3	2	2	1	4	1	4	3	3	3	2			2	5	2	3	3	3	3	2	5	1	5	3
185	-22.191	-1836.23	3	15.3664	71.3058	0.5263	0.4791	722.345	17.1433	1.88141	1.25	-229.2	0	-0.2102	1925	3	320				2	3	4	4	4	3	4	4	4	1	1	1	2	4	4			2	4	5	5	5	4	5	5	5	1	1	1
186	-9.41726	-1223.48	1	4.7211	0.5567	0.0176	-0.0019	720.353	17.1269	1.85583	1.16458	-226.65	0	0.00532497	3302	-4	-773				1	2	2	2	2	3	4	4	4	1	1	1	3	2	1			1	2	3	3	3	4	5	5	5	1	1	1
187	-12.1919	-135.692	-1	-3.6091	9.0968	-0.129	-0.1174	540.893	10.9491	1.78273	1.25833	-218.2	0	0.0273333	947	0	-258				1	1	3	1	2	2	3	4	4	1	1	2	2	3	1			1	1	4	2	2	3	3	5	5	1	1	2
188	-7.25704	-1658.84	5	5.1869	-4.1873	0.0696	0.0634	1046.91	22.348	1.66566	0.717188	-215.013	0	0.0437313	2891	0	302				3	2	1	3	3	4	4	3	1	1	1	2	3	3	4			3	2	2	3	4	5	5	3	1	1	1	2
189	-25.3277	-1291.43	0	1.1194	-7.589	0.1087	0.1569	850.038	14.4553	1.76406	0.7	-212.7	0	0.0199	840	0	-595				1	1	1	3	4	3	3	4	1	1	1	1	2	3	1			1	1	1	4	5	4	4	4	1	1	1	1
190	-3.45632	-234.146	8	39.4101	-4.0392	0.225	0.0244	842.733	15.9048	1.59201	0.852778	-224.6	0	-0.00986665	3689	0	570				3	4	1	4	3	3	4	2	2	1	1	1	3	3	4			4	5	2	4	3	4	4	2	2	1	1	1
191	-44.6525	-4554.47	7	42.9181	-18.4755	0.7234	0.2562	371.208	9.89956	1.8151	0.825	-207.05	1.514	0.0821	1293	-25	362				3	4	1	4	4	2	2	4	2	1	3	4	2	1	4			4	5	1	5	5	2	3	5	2	1	4	5
192	-14.5137	-8785.46	1	8.205	-26.146	0.0018	0.3618	514	7.19754	1.75891	0.941667	-207.3	0	0.0796	-89	0	-514				1	3	1	2	4	2	2	4	3	1	1	4	1	3	1			1	3	1	2	5	3	2	4	4	1	1	5
193	-60.2594	-767.947	0	0.134	0	0	0	642.907	9.88687	1.72073	0.85	-204.3	0	0.0369833	1239	0	-171				1	1	2	2	2	3	2	3	2	1	1	2	2	3	2			1	1	2	2	3	3	3	4	2	1	1	2
194	-30.1928	182.572	0	0.7652	0	0	0	925.692	12.9572	1.66978	0.875	-203.5	0	0.0411	625	0	-110				1	1	2	2	2	4	3	3	2	1	1	2	1	3	2			1	1	2	2	3	4	4	3	3	2	1	2
195	-52.9753	-2660.54	2	18.5035	95.6143	0.0667	0.0607	420.471	4.25567	1.49942	0.824999	-208.15	0	-0.03605	2538	0	18				2	4	4	3	3	2	1	2	2	1	1	1	3	3	2			2	5	5	3	4	2	2	2	2	1	1	1
196	5.30537	-1236.53	1	5.7617	15.9665	-0.3214	-0.2926	419.161	5.66253	1.71035	0.864583	-209.95	0	0.050475	-113	-24	-245				1	2	4	1	1	2	2	3	2	1	1	3	1	1	1			1	3	4	1	1	2	2	4	3	1	1	3
197	-10.1782	-3710.69	10	10.315	-4.3634	0.6261	0.0559	335.455	2.86898	0.900448	0.894271	-201.863	2.314	0.0118562	367	-144	-644				4	3	1	4	3	1	1	1	2	1	4	1	1	1	1			4	3	2	5	4	2	1	1	3	2	5	1
198	-64.6597	-4520.33	4	25.646	75.6138	0.3975	0.3618	425.667	5.89814	1.62659	0.816667	-203.8	0	-0.0318667	-957	-7	-1071				2	4	4	4	4	2	2	2	2	1	1	1	1	2	1			3	5	5	5	5	2	2	3	2	1	1	1
199	-54.0115	-1967.93	-1	-4.6101	15.1433	-0.3637	-0.2414	551	8.63883	1.51924	0.825001	-200	0	0.023575	-9	-11	-323				1	1	4	1	1	2	2	2	2	2	1	1	1	2	1			1	1	4	1	1	3	3	2	2	2	1	1
200	-31.5478	220.026	0	0.0189	0	0	0	1063.03	22.2033	1.69833	0.675417	-198.545	4	0.020615	580	0	34				1	1	2	2	2	4	4	3	1	2	4	1	1	3	3			1	1	2	2	3	5	5	4	1	2	5	1
201	10.1102	-873.567	0	0.6208	12.6378	-0.1301	-0.1877	632.083	14.3392	1.73114	0.841667	-215.05	0	0.03205	126	0	-177				1	1	3	1	1	3	3	3	2	1	1	2	1	3	2			1	1	4	2	1	3	4	4	2	1	1	2
202	-35.1206	-823.949	2	8.462	5.54	-0.1046	-0.0952	563.611	19.7198	1.62877	0.75	-210.15	0	0.04625	528	0	-176				2	3	3	2	2	3	4	2	1	1	1	3	1	3	2			2	3	3	2	2	3	5	3	1	1	1	3
203	-7.19779	-3603.43	8	44.2771	7.1003	-0.207	-0.1492	437.192	15.9174	1.89659	0.886111	-208.7	0	0.0301333	1188	-7	-146				3	4	3	1	1	2	4	4	2	1	1	2	2	2	2			4	5	3	1	2	2	4	5	3	1	1	2
204	-32.1197	-6420.97	2	9.6511	-10.742	-0.11	0.1994	501.839	8.66851	1.87352	0.988889	-208.067	1.262	0.0432333	44	-18	-72				2	3	1	2	4	2	2	4	4	1	3	2	1	1	2			2	3	1	2	5	3	3	5	4	1	4	2
205	-7.42592	-765.433	-1	-5.2494	-82.0098	-0.1952	-0.2817	747.556	23.5932	1.64646	0.55	-196.5	0	0.0352334	2036	0	177				1	1	1	1	1	3	4	2	1	2	1	2	2	3	3			1	1	1	1	1	4	5	3	1	2	1	2
206	56.706	-2548.81	5	20.5966	11.4649	-0.102	-0.2156	794.216	22.5705	1.62919	1.04028	-224.417	0	0.0174	249	0	-178				3	4	3	2	1	3	4	2	4	1	1	1	1	3	2			3	5	4	2	1	4	5	3	5	1	1	1
207	62.5139	816.941	2	2.0709	92.5711	0.0882	0.1272	1120.17	20.1955	1.82788	0.605882	-219.053	2.946	0.0735647	608	0	-123				2	1	4	3	4	4	4	4	1	1	4	3	1	3	2			2	2	5	4	4	5	5	5	1	1	5	4
208	-34.7467	-990.972	-3	-2.9515	18.2826	-0.4648	-0.3141	785.713	22.174	1.69564	0.844737	-218.979	2.749	0.0443263	912	0	182				1	1	4	1	1	3	4	3	2	1	4	2	2	3	3			1	1	4	1	1	4	5	4	2	1	5	2
209	-48.5905	-1107.78	2	7.8088	5.1135	-0.0693	-0.1	655.615	15.9007	1.75846	0.761111	-212.6	0	0.0213333	1139	-9	161				2	3	3	2	2	3	4	4	1	1	1	1	2	2	3			2	3	3	2	2	3	4	4	1	1	1	1
210	10.5971	560.468	0	0.024	0	0	0	824.357	19.386	1.63902	1.04427	-230.169	2.314	0.0611563	327	0	36				1	1	2	2	2	3	4	2	4	1	4	3	1	3	3			1	1	2	2	3	4	5	3	5	1	5	4
211	62.0105	845.231	0	0.0237	0	0	0	1374.17	21.245	1.78231	0.448958	-218.938	2.314	0.06655	2237	0	175				1	1	2	2	2	4	4	4	1	1	4	3	2	3	3			1	1	2	2	3	5	5	5	1	1	5	4
212	49.8452	-2923.84	0	0.0471	14.1191	-0.1831	-0.2643	1079.27	19.2504	1.80541	1.24167	-235.162	6.823	0.0114	907	0	18				1	1	3	1	1	4	4	4	4	1	4	1	2	3	2			1	1	4	1	1	5	5	5	5	1	5	1
213	-2.82824	-2192.68	5	38.2448	-0.1759	0.393	0.0482	730.048	5.00411	1.64025	0.883333	-226.7	0	0.051	-62	0	-440				3	4	2	4	3	3	2	2	2	1	1	3	1	3	1			3	5	2	5	4	4	2	3	3	1	1	3
214	40.7941	536.768	4	4.1238	70.258	0.3462	0.4995	1404.62	12.2758	1.76174	0.818421	-232.032	2.946	0.0556737	908	0	18				2	2	4	4	4	4	3	4	2	1	4	3	2	3	2			3	2	5	5	5	5	3	4	2	1	5	4
215	42.8513	517.94	10	10.2988	91.065	0.1447	0.1317	1173.99	13.639	1.72357	1.04479	-230.956	1.254	0.0408625	929	0	185				4	3	4	3	4	4	3	3	4	1	3	2	2	3	3			4	3	5	4	4	5	4	4	5	1	4	2
216	-24.3646	91.0658	0	0.0236	0	0	0	1227.42	16.7313	1.7994	0.740277	-226.633	1.254	0.03925	905	0	18				1	1	2	2	2	4	4	4	1	1	3	2	2	3	2			1	1	2	2	3	5	4	5	1	1	4	2
217	30.9825	228.909	1	1.0505	95.4576	0.0525	0.0757	821.438	17.0616	1.92756	0.861112	-205.642	4.259	0.00512502	494	0	-193				1	1	4	3	3	3	4	4	2	1	4	1	1	3	2			1	1	5	3	4	4	5	5	3	1	5	1
218	39.8918	588.812	1	1.0478	57.5671	0.4935	0.7119	1264.24	17.5241	1.88009	0.482291	-203.875	4.259	0.0349625	65	0	43				1	1	4	4	4	4	4	4	1	1	4	2	1	3	3			1	1	5	5	5	5	5	5	1	1	5	2
219	-13.0404	-2999.94	10	10.5032	-6.4835	0.1007	0.0727	380.825	7.08244	1.71507	0.960937	-178.287	1.074	0.0628563	10926	-7	-493				4	3	1	3	3	2	2	3	3	3	3	3	4	2	1			4	4	1	4	4	2	2	4	4	4	3	4
220	-7.34463	-1936.55	1	7.4372	45.1486	-0.4843	-0.6988	429.926	10.7448	1.68355	0.905555	-180.533	0	0.0831	5147	0	383				1	2	4	1	1	2	3	3	3	3	1	4	3	3	4			1	3	5	1	1	2	3	3	3	4	1	5
221	-16.4197	-3011.18	0	1.5527	4.2869	0.0144	0.0131	421.73	5.62353	1.54759	0.92	-187.3	0	0.0808	10209	-11	608				1	1	3	2	3	2	2	2	3	3	1	4	4	2	4			1	2	3	3	3	2	2	2	3	3	1	5
222	-25.968	-544.355	1	4.9521	64.7365	0.4442	0.6408	522.188	12.2765	1.73853	1.00833	-189.225	0	0.086675	-1724	0	-800				1	2	4	4	4	2	3	3	4	3	1	4	1	3	1			1	2	5	5	5	3	3	4	5	3	1	5
223	-16.5551	-2289.67	3	16.7329	33.2244	-0.1241	-0.4723	350.966	5.40449	1.66028	0.905555	-182.467	0	0.0508333	5145	-11	106				2	4	4	1	1	2	2	3	3	3	1	3	3	2	3			2	4	5	2	1	2	2	3	3	4	1	3
224	23.2917	1267.92	0	0.7868	3.1182	-0.0326	-0.047	437.833	16.8108	1.7496	0.641666	-180.4	1.257	0.0819	5037	-21	53				1	1	2	2	2	2	4	4	1	3	3	4	3	1	3			1	1	3	2	3	2	5	4	1	4	4	5
225	-7.41482	-80.7579	1	12.0318	5.4341	-0.1169	-0.1064	271.882	6.75034	1.61534	0.925	-187.55	0	0.0277	5001	-14	316				1	3	3	1	2	1	2	2	3	3	1	2	3	2	4			1	4	3	2	2	1	2	3	4	3	1	2
226	23.8117	278.631	4	4.1983	5.9888	0.0265	-0.0937	524.629	12.385	1.84213	0.801667	-192.54	1.252	0.061365	5238	-36	-564				2	2	3	3	2	2	3	4	1	2	3	3	3	1	1			3	2	3	3	2	3	4	5	2	3	3	4
227	12.3177	-169.485	7	7.3157	7.5392	-0.0097	-0.1038	443.069	3.0032	1.16608	0.875	-194.375	1.252	-0.01245	7485	-13	128				3	2	3	2	2	2	1	1	2	2	3	1	4	2	3			4	3	3	2	2	2	1	1	3	3	3	1
228	7.32354	52.3383	11	11.4639	-4.7504	0.0286	0.026	139.191	0.861879	0.939022	0.988194	-163.8	1.005	0.00045	99358	-35	1775				4	3	1	3	3	1	1	1	4	4	2	1	4	1	4			4	4	2	3	3	1	1	1	4	5	3	1
229	-27.9147	-796.102	5	18.9691	-8.0832	0.123	0.1119	243.225	6.05051	1.66097	0.900001	-172.32	0	0.05188	6519	-11	-402				3	4	1	3	4	1	2	3	3	4	1	3	4	2	1			3	5	1	4	4	1	2	3	3	4	1	3
230	14.6067	4.38764	7	7.2974	-14.3103	0.4825	0.2352	359.662	12.1954	1.68426	0.822778	-176.46	4.525	0.130067	7060	-37	-684				3	2	1	4	4	2	3	3	2	3	4	4	4	1	1			4	3	1	5	5	2	3	3	2	4	5	5
231	-15.7589	-1281.77	-4	-18.4603	36.7071	-0.5358	-0.5382	297.107	9.22188	1.84416	0.972222	-183.033	0.9147	0.0180333	11148	-5	802				1	1	4	1	1	1	2	4	3	3	2	1	4	2	4			1	1	5	1	1	1	3	5	4	4	2	1
232	-32.5333	-4126.94	5	5.3938	-5.2585	-0.0078	0.0814	179.636	2.41031	1.29977	0.915625	-169.1	1.018	0.0303875	9172	-86	-341				3	2	1	2	3	1	1	1	3	4	2	2	4	1	1			3	3	2	2	4	1	1	2	3	5	3	2
233	-27.7766	-610.624	4	4.2744	-6.3407	0.1504	0.1369	294.887	5.70209	1.57524	0.883974	-172.585	1.26	0.0548538	12045	-79	-49				2	2	1	3	4	1	2	2	2	4	3	3	4	1	2			3	2	1	4	4	1	2	2	3	4	4	3
234	18.0514	412.73	-1	-0.8693	-0.5466	0.0182	0.0131	374.839	2.93108	1.22881	0.930556	-181.35	0.8656	0.0151	12755	-15	-294				1	1	2	2	3	2	1	1	3	3	2	1	4	2	1			1	1	2	3	3	2	1	1	4	4	2	1
235	0.272562	23.7071	36	36.8823	74.9904	0.5073	0.3659	147.552	0.820966	0.880598	0.93611	-176.06	1.26	0.100653	151363	114	-4219				4	4	4	4	4	1	1	1	3	3	3	4	4	4	1			5	5	5	5	5	1	1	1	4	4	4	5
236	-23.8398	-346.514	38	39.173	3.1972	0.3722	-0.0875	168.361	1.34447	1.1649	0.904687	-185.169	1.26	0.0041375	166765	-38	-5951				4	4	2	4	2	1	1	1	3	3	3	1	4	1	1			5	5	3	5	2	1	1	1	3	3	4	1
237	0.384985	-328.424	11	11.284	-17.7592	0.9437	0.2814	136.404	0.533838	0.614186	0.975521	-181.994	1.064	-0.061925	19042	52	-140				4	3	1	4	4	1	1	1	4	3	3	1	4	4	2			4	4	1	5	5	1	1	1	4	4	3	1
238	2.24685	78.7612	16	16.4583	-15.1705	0.5609	0.2164	149.904	0.801645	0.870023	0.932292	-184.438	1.42	0.138587	12163	255	-1225				4	4	1	4	4	1	1	1	3	3	3	4	4	4	1			5	4	1	5	5	1	1	1	4	4	4	5
239	-2.14231	-320.936	20	20.6319	9.297	0.1087	-0.1998	178.901	0.944299	1.14722	0.924305	-186.958	1.26	0.067975	-17977	-130	-7102				4	4	3	3	1	1	1	1	3	3	3	3	1	1	1			5	5	4	4	1	1	1	1	3	3	4	4
240	-49.6863	-589.731	8	8.4754	2.8675	0.0523	-0.043	175.638	5.61025	1.55432	1.05111	-137.007	1.648	-0.0226867	11305	-18	705				3	3	2	3	2	1	2	2	4	4	4	1	4	1	4			4	3	3	3	3	1	2	2	5	5	4	1
241	-6.53559	2675.74	-2	-7.0147	18.3186	-0.6607	-0.2934	156.216	8.61878	1.81974	1.03333	-148.6	0.9391	0.0614667	4169	-57	-1557				1	1	4	1	1	1	2	4	4	4	2	3	3	1	1			1	1	4	1	1	1	3	5	5	5	3	4
242	-13.0081	-324.698	0	1.4635	29.6259	-0.5498	-0.4577	173.375	8.07996	1.79349	1.045	-159.74	0.9391	0.07364	10224	-6	233				1	1	4	1	1	1	2	4	4	4	2	3	4	2	4			1	2	5	1	1	1	3	5	5	5	3	4
243	-35.4654	-1460.92	4	17.403	27.0511	0.1815	-0.3423	176.135	7.06439	1.55382	0.9875	-162.325	0	0.0477	9955	-10	736				2	4	4	3	1	1	2	2	4	4	1	3	4	2	4			3	5	5	4	1	1	2	2	4	5	1	3
244	-9.96241	768.471	7	48.0712	9.4535	0.1301	-0.139	369.048	11.5852	1.79446	1.04167	-152.35	0	0.06745	8460	-17	-737				3	4	3	3	2	2	3	4	4	4	1	3	4	1	1			4	5	4	4	2	2	3	5	5	5	1	4
245	1.07206	657.384	-1	-8.7989	-58.8366	-0.4188	-0.6042	438.4	27.0154	1.48025	0.666666	-147.5	0	0.0452	8511	-11	827				1	1	1	1	1	2	4	2	1	4	1	3	4	2	4			1	1	1	1	1	2	5	2	1	5	1	3
246	-5.66822	-406.424	11	11.4103	7.8163	0.081	-0.1243	113.838	0.793805	0	0.986111	-159.692	1.192	0.0381	10680	-110	10				4	3	3	3	2	1	1	1	4	4	3	2	4	1	2			4	4	4	4	2	1	1	1	4	5	3	2
247	-30.7078	26.5019	7	21.5545	10.9042	0.1185	-0.1397	836.771	8.20713	1.63604	1.13167	-177.46	2.388	0.02334	6349	-9	-899				3	4	3	3	2	3	2	2	4	3	4	1	3	2	1			4	5	4	4	2	4	3	3	5	4	5	1
248	-9.48083	-549.576	16	16.6537	6.178	0.0495	-0.1337	363.573	5.04361	1.58422	0.982917	-161.05	0.8404	0.046475	7631	-38	-1260				4	4	3	3	2	2	2	2	4	4	2	3	4	1	1			5	4	3	3	2	2	2	2	4	5	2	3
249	-9.37486	-610.73	1	1.2199	14.2039	-0.4579	-0.2846	406.055	11.6855	1.75882	1.10677	-175.238	1.074	0.06565	15620	-47	-83				1	1	3	1	1	2	3	4	4	4	3	3	4	1	2			1	1	4	1	1	2	3	4	5	4	3	4
250	5.21713	-119.886	5	5.2637	-22.0136	0.3938	0.3585	111.545	0.448366	0.686257	1.15	-104.675	1.016	0.011325	6599	-51	-1596				3	2	1	4	4	1	1	1	4	4	2	1	4	1	1			3	2	1	5	5	1	1	1	5	5	3	1
251	4.2985	564.922	5	5.2891	5.6783	-0.141	-0.1283	126.517	0.434657	0.57087	1.10042	-119.335	0.8373	0.019655	13651	-52	-426				3	2	3	1	2	1	1	1	4	4	2	1	4	1	1			3	2	3	2	2	1	1	1	5	5	2	1
252	21.5384	901.473	4	4.2834	14.4893	-0.5551	-0.2594	164.685	2.065	1.27713	1.09271	-128.669	0.2841	0.0297	6939	-31	829				2	2	4	1	1	1	1	1	4	4	2	2	4	1	4			3	2	4	1	1	1	1	1	5	5	2	2
253	-4.15652	1913.06	13	13.4212	-13.7693	0.4639	0.2054	134.592	0.541631	0.951502	1.11198	-120.462	1.016	-0.0805063	4210	-170	-557				4	3	1	4	4	1	1	1	4	4	2	1	3	1	1			5	4	1	5	5	1	1	1	5	5	3	1
254	2.27388	2824.64	12	12.4227	12.2038	0.0842	-0.1482	149.699	0.869114	1.07514	1.10104	-119.162	1.016	0.0547937	354554	-182	27606				4	3	3	3	1	1	1	1	4	4	2	3	4	1	4			5	4	4	4	2	1	1	1	5	5	3	3
255	-42.8786	-3741.76	0	0.2873	-2.2452	-0.1157	0.0937	210.664	3.83515	1.36244	1.05	-124.375	0.8736	0.0155583	8883	-27	520				1	1	2	1	3	1	1	1	4	4	2	1	4	1	4			1	1	2	2	4	1	2	2	5	5	2	1
256	-51.9726	2952.92	1	6.2107	9.8376	0.0101	0.0146	343.929	8.82593	1.72331	0.775	-127.7	0	-0.0163	13935	-24	1078				1	2	3	2	3	1	2	3	1	4	1	1	4	1	4			1	3	4	3	3	2	3	4	1	5	1	1
		分割3
		分割4
		分割5
		分割9
		分割19
[truncated: 67 more columns]

## Sheet: Geodetector results
Factor detector
Soil erosion area
2011		NP	PD	CONTAG	SHDI	SHEI	ELE	S	SL	T	PRE	SOM	NDVI	GDP	Light	POP
	q statistic	0.0329719	0.0767744	0.0179404	0.0359545	0.0125633	0.307086	0.449852	0.418869	0.222643	0.169857	0.17112	0.145073	0.331265	0.298607	0.331839
	p value	0.156125	0.0314056	0.346217	0.064819	0.534314	0.000	0.000	0.000	0.000	0.00402256	0.000	0.0200337	0.000	0.000	0.000
2011-2022
	q statistic	0.0196775	0.0736381	0.00292454	0.0608375	0.100745	0.0378585	0.129884	0.103359	0.0364026	0.135635	0.0316899	0.0197435	0.0414272	0.0407736	0.151489
	p value	0.306554	0.0382869	0.864548	0.136639	0.227409	0.0256067	0.0488316	0.0405027	0.109996	0.0346116	0.048212	0.313946	0.0173273	0.0359386	0.0135852
2022
	q statistic	0.156713	0.0895271	0.128925	0.0735478	0.0516723	0.24656	0.249684	0.287581	0.200459	0.272061	0.0452729	0.138857	0.253619	0.151968	0.214001
	p value	0.00589353	0.340042	0.0502565	0.000	0.0139703	0.000	0.000	0.000	0.000	0.000	0.0100478	0.00328043	0.000	0.000	0.000
Soil erosion rate
2011		NP	PD	CONTAG	SHDI	SHEI	ELE	S	SL	T	PRE	SOM	NDVI	GDP	Light	POP
	q statistic	0.0891908	0.11146	0.103058	0.117481	0.0870005	0.138116	0.198062	0.172082	0.0489003	0.107562	0.0129394	0.0745635	0.0372429	0.0566958	0.1002
	p value	0.0379239	0.0240755	0.0473772	0.0138657	0.0161962	0.0293375	0.000	0.00344336	0.0353619	0.0198956	0.519336	0.165418	0.0574554	0.0116546	0.0498922
2011-2022
	q statistic	0.0265932	0.0486283	0.0478441	0.0566086	0.0145101	0.140561	0.150372	0.164652	0.10436	0.0772133	0.00774782	0.0192403	0.0344712	0.0168176	0.0283804
	p value	0.163318	0.0367918	0.0391722	0.0169674	0.306294	0.0256504	0.0140485	0.00564507	0.0401754	0.0291306	0.582568	0.197879	0.131448	0.256501	0.219771
2022年
	q statistic	0.0194167	0.0979962	0.0374554	0.0367036	0.0439501	0.0470502	0.138756	0.142755	0.0467593	0.0538309	0.0359173	0.0306684	0.0996906	0.0589354	0.0384824
	p value	0.309954	0.245692	0.101002	0.106505	0.0572105	0.0423667	0.0284993	0.0227352	0.0433552	0.00441204	0.0369403	0.109251	0.0487556	0.0249243	0.0503287
Interaction Detection
Soil erosion area																		Soil erosion rate
2011		NP	PD	CONTAG	SHDI	SHEI	ELE	S	SL	T	PRE	SOM	NDVI	GDP	Light	POP		2011		NP	PD	CONTAG	SHDI	SHEI	ELE	S	SL	T	PRE	SOM	NDVI	GDP	Light	POP
	NP	0.0329719																	NP	0.0891908
	PD	0.203598	0.0767744																PD	0.277302	0.11146
	CONTAG	0.0666852	0.217937	0.0179404															CONTAG	0.510128	0.609299	0.103058
	SHDI	0.08765	0.21385	0.0920292	0.0359545														SHDI	0.437772	0.512734	0.386252	0.117481
	SHEI	0.072395	0.234126	0.0422805	0.079966	0.0125633													SHEI	0.37929	0.406226	0.197935	0.20212	0.0870005
	ELE	0.498168	0.654494	0.462194	0.472731	0.445041	0.307086												ELE	0.606266	0.579901	0.59644	0.716179	0.626167	0.138116
	S	0.553271	0.657728	0.559774	0.532502	0.553944	0.663355	0.449852											S	0.573782	0.506404	0.71386	0.755868	0.667961	0.680511	0.198062
	SL	0.510361	0.603991	0.531434	0.515238	0.528073	0.6621	0.68019	0.418869										SL	0.608528	0.7715	0.693637	0.754476	0.561225	0.835203	0.602498	0.172082
	T	0.433199	0.583712	0.424835	0.399793	0.409536	0.492213	0.701348	0.735764	0.222643									T	0.303315	0.342161	0.338955	0.363156	0.332119	0.327905	0.424248	0.367298	0.0489003
	PRE	0.446686	0.606094	0.419668	0.409456	0.41592	0.590677	0.745039	0.80533	0.54581	0.169857								PRE	0.393297	0.529922	0.723933	0.723531	0.419756	0.612356	0.642684	0.708562	0.29798	0.107562
	SOM	0.409926	0.538316	0.348461	0.348043	0.377896	0.628086	0.721433	0.700501	0.63865	0.653357	0.17112							SOM	0.178921	0.201115	0.403291	0.31681	0.272202	0.26013	0.383917	0.52275	0.15173	0.251857	0.0129394
	NDVI	0.388695	0.550591	0.367645	0.365964	0.365345	0.673844	0.734013	0.763724	0.631849	0.721715	0.734055	0.145073						NDVI	0.48733	0.670299	0.778328	0.678941	0.363862	0.485571	0.604714	0.714279	0.349941	0.406013	0.203361	0.0745635
	GDP	0.494527	0.703119	0.504236	0.524396	0.518073	0.726544	0.799919	0.80119	0.743101	0.797652	0.741582	0.820599	0.331265					GDP	0.208334	0.328234	0.316805	0.348117	0.282775	0.387159	0.408462	0.443851	0.2103	0.288127	0.109161	0.281742	0.0372429
	Light	0.439906	0.510122	0.405998	0.411563	0.398819	0.524163	0.612699	0.573979	0.501726	0.558133	0.52156	0.602727	0.595312	0.298607				Light	0.246295	0.360112	0.34371	0.41718	0.253523	0.359487	0.35605	0.344775	0.160106	0.24768	0.145133	0.290857	0.122632	0.0566958
	POP	0.560049	0.665686	0.516655	0.561153	0.527887	0.658299	0.834977	0.742405	0.642552	0.684756	0.670956	0.79313	0.656688	0.619999	0.331839			POP	0.48564	0.669778	0.602787	0.6367	0.460384	0.588584	0.72051	0.683509	0.278457	0.404415	0.226482	0.627497	0.199548	0.280121	0.1002
2011-2022		NP	PD	CONTAG	SHDI	SHEI	ELE	S	SL	T	PRE	SOM	NDVI	GDP	Light	POP		2011-2022		NP	PD	CONTAG	SHDI	SHEI	ELE	S	SL	T	PRE	SOM	NDVI	GDP	Light	POP
	NP	0.0196775																	NP	0.0265932
	PD	0.128824	0.0736381																PD	0.0907831	0.0486283
	CONTAG	0.0545757	0.20061	0.00292454															CONTAG	0.13037	0.20242	0.0478441
	SHDI	0.209252	0.380401	0.147976	0.0608375														SHDI	0.135685	0.167158	0.155691	0.0566086
	SHEI	0.326605	0.482997	0.183931	0.373991	0.100745													SHEI	0.0764236	0.125064	0.127912	0.126023	0.0145101
	ELE	0.101185	0.209779	0.0857102	0.195057	0.320271	0.0378585												ELE	0.450489	0.419084	0.55347	0.464465	0.418508	0.140561
	S	0.388942	0.541577	0.349334	0.59479	0.670161	0.259593	0.129884											S	0.380078	0.415221	0.389528	0.470222	0.30519	0.685903	0.150372
	SL	0.240516	0.466693	0.274532	0.55266	0.642946	0.253207	0.502799	0.103359										SL	0.339313	0.458751	0.556553	0.429305	0.378989	0.820903	0.602389	0.164652
	T	0.152951	0.26674	0.126203	0.276903	0.448829	0.159948	0.485324	0.372001	0.0364026									T	0.362314	0.396823	0.28622	0.33521	0.240202	0.585254	0.582083	0.725055	0.10436
	PRE	0.388878	0.646188	0.290405	0.673829	0.787662	0.404181	0.801512	0.775889	0.483766	0.135635								PRE	0.208157	0.32237	0.263235	0.282091	0.201501	0.671501	0.646353	0.677131	0.498446	0.0772133
	SOM	0.104792	0.163183	0.0652716	0.224184	0.299279	0.0816068	0.286795	0.188825	0.146501	0.391298	0.0316899							SOM	0.0735766	0.131964	0.108793	0.152601	0.0834095	0.264958	0.364255	0.398382	0.205547	0.214668	0.00774782
	NDVI	0.122729	0.21223	0.0633404	0.205901	0.313807	0.166058	0.384305	0.277904	0.171823	0.436485	0.148531	0.0197435						NDVI	0.0913791	0.0961201	0.159396	0.145692	0.0981177	0.373919	0.427523	0.398098	0.241452	0.214527	0.0494541	0.0192403
	GDP	0.103735	0.188654	0.0684629	0.217533	0.31002	0.15136	0.299138	0.227251	0.169413	0.388285	0.0704497	0.0917335	0.0414272					GDP	0.177886	0.273625	0.172783	0.163321	0.088658	0.46294	0.408519	0.491984	0.427441	0.271563	0.133044	0.149428	0.0344712
	Light	0.0925008	0.192093	0.0768856	0.183146	0.318222	0.123667	0.264112	0.250602	0.148394	0.456206	0.0725633	0.0978057	0.0776659	0.0407736				Light	0.0730695	0.101556	0.120875	0.16267	0.0962875	0.272789	0.308979	0.340896	0.222716	0.219451	0.0688463	0.0807076	0.107403	0.0168176
	POP	0.421041	0.630593	0.340847	0.541507	0.7358	0.369424	0.732797	0.720314	0.518941	0.783891	0.405025	0.472346	0.363718	0.339915	0.151489			POP	0.0916116	0.162688	0.197725	0.17671	0.155814	0.435015	0.580609	0.60961	0.406851	0.259747	0.0793071	0.112663	0.320879	0.0886484	0.0283804
2022		NP	PD	CONTAG	SHDI	SHEI	ELE	S	SL	T	PRE	SOM	NDVI	GDP	Light	POP		2022		NP	PD	CONTAG	SHDI	SHEI	ELE	S	SL	T	PRE	SOM	NDVI	GDP	Light	POP
	NP	0.156713																	NP	0.0194167
	PD	0.383746	0.0895271																PD	0.308426	0.0979962
	CONTAG	0.587004	0.707027	0.128925															CONTAG	0.143139	0.385298	0.0374554
	SHDI	0.287411	0.309269	0.233886	0.0735478														SHDI	0.181599	0.347165	0.152761	0.0367036
	SHEI	0.361961	0.406876	0.153819	0.134962	0.0516723													SHEI	0.216347	0.435553	0.0777799	0.128494	0.0439501
	ELE	0.744257	0.775552	0.724942	0.392484	0.486107	0.24656												ELE	0.168884	0.406969	0.168695	0.151095	0.162217	0.0470502
	S	0.663845	0.735713	0.635153	0.378812	0.375189	0.654573	0.249684											S	0.41621	0.694037	0.445689	0.469832	0.473491	0.419095	0.138756
	SL	0.723788	0.768984	0.725572	0.401096	0.466418	0.650751	0.630201	0.287581										SL	0.324248	0.850303	0.475834	0.514021	0.523413	0.479836	0.569825	0.142755
	T	0.744493	0.789618	0.752435	0.370807	0.42467	0.558918	0.704538	0.767317	0.200459									T	0.168938	0.451443	0.157534	0.202056	0.157483	0.0930284	0.319152	0.385546	0.0467593
	PRE	0.755525	0.73377	0.834444	0.510106	0.583728	0.667634	0.761551	0.793093	0.665892	0.272061								PRE	0.252517	0.299302	0.13688	0.123159	0.173498	0.102697	0.326247	0.363923	0.125863	0.0538309
	SOM	0.326543	0.30865	0.383624	0.122739	0.152634	0.394438	0.41882	0.395869	0.391652	0.472176	0.0452729							SOM	0.0906449	0.268648	0.168497	0.172511	0.204888	0.177138	0.328511	0.337798	0.16467	0.150624	0.0359173
	NDVI	0.626272	0.665835	0.5751	0.324732	0.348169	0.629888	0.610004	0.648659	0.641557	0.716219	0.311142	0.138857						NDVI	0.115619	0.39852	0.122665	0.135453	0.1255	0.108636	0.280142	0.45777	0.120479	0.11935	0.151126	0.0306684
	GDP	0.69447	0.724925	0.80749	0.482396	0.515895	0.766051	0.785076	0.810561	0.802319	0.704193	0.425441	0.668423	0.253619					GDP	0.377386	0.600176	0.449085	0.352631	0.363008	0.291697	0.610829	0.713904	0.350183	0.253705	0.322494	0.24328	0.0996906
	Light	0.380066	0.350898	0.366239	0.230576	0.226203	0.383388	0.370936	0.398712	0.335639	0.434369	0.201991	0.305585	0.451337	0.151968				Light	0.18315	0.366963	0.191175	0.160498	0.168645	0.12156	0.353158	0.462842	0.165347	0.180635	0.175786	0.129072	0.299609	0.0589354
	POP	0.659781	0.720561	0.74777	0.382859	0.467737	0.677163	0.644248	0.658104	0.737997	0.665505	0.355685	0.589238	0.595169	0.3445	0.214001			POP	0.25032	0.347756	0.13542	0.165809	0.137426	0.115937	0.352923	0.442791	0.191483	0.132173	0.21387	0.118076	0.213361	0.114173	0.0384824
