# Supplementary material for: Study on the spatiotemporal variation and driving factors of soil erosion based on sampling method in the loess hilly area of western Henan Province, China
Source: PLoS One. 2025 Dec 5;20(12):e0338185. doi: 10.1371/journal.pone.0338185 (PMC12680205; doi:10.1371/journal.pone.0338185)
Supplement: S1 Data — (ZIP) [file pone.0338185.s002.zip]

Archive with 27 entries (26 files):
- Soil erosion rates and percentage of soil erosion area/
- Soil erosion rates and percentage of soil erosion area/Average_soil_erosion_rates_of_investigation_units.cpg
- Soil erosion rates and percentage of soil erosion area/Average_soil_erosion_rates_of_investigation_units.dbf
- Soil erosion rates and percentage of soil erosion area/Average_soil_erosion_rates_of_investigation_units.prj
- Soil erosion rates and percentage of soil erosion area/Average_soil_erosion_rates_of_investigation_units.sbn
- Soil erosion rates and percentage of soil erosion area/Average_soil_erosion_rates_of_investigation_units.sbx
- Soil erosion rates and percentage of soil erosion area/Average_soil_erosion_rates_of_investigation_units.shp
- Soil erosion rates and percentage of soil erosion area/Average_soil_erosion_rates_of_investigation_units.shp.xml
- Soil erosion rates and percentage of soil erosion area/Average_soil_erosion_rates_of_investigation_units.shx
- Soil erosion rates and percentage of soil erosion area/Investigation_units.cpg
- Soil erosion rates and percentage of soil erosion area/Investigation_units.dbf
- Soil erosion rates and percentage of soil erosion area/Investigation_units.prj
- Soil erosion rates and percentage of soil erosion area/Investigation_units.sbn
- Soil erosion rates and percentage of soil erosion area/Investigation_units.sbx
- Soil erosion rates and percentage of soil erosion area/Investigation_units.shp
- Soil erosion rates and percentage of soil erosion area/Investigation_units.shp.xml
- Soil erosion rates and percentage of soil erosion area/Investigation_units.shx
- Soil erosion rates and percentage of soil erosion area/Investigation_units.xml
- Soil erosion rates and percentage of soil erosion area/Percentage of soil erosion area in 2011.tif.ovr
- Soil erosion rates and percentage of soil erosion area/Percentage of soil erosion area in 2011.tif.tfw
- Soil erosion rates and percentage of soil erosion area/Percentage of soil erosion area in 2011.tif.tif
- Soil erosion rates and percentage of soil erosion area/Percentage of soil erosion area in 2011.tif.xml
- Soil erosion rates and percentage of soil erosion area/Percentage of soil erosion area in 2022.tif.ovr
- Soil erosion rates and percentage of soil erosion area/Percentage of soil erosion area in 2022.tif.tfw
- Soil erosion rates and percentage of soil erosion area/Percentage of soil erosion area in 2022.tif.tif
- Soil erosion rates and percentage of soil erosion area/Percentage of soil erosion area in 2022.tif.xml
- Soil erosion rates and percentage of soil erosion area/read me.txt
