# Supplementary material for: Study on the spatiotemporal variation and driving factors of soil erosion based on sampling method in the loess hilly area of western Henan Province, China
Source: PLoS One. 2025 Dec 5;20(12):e0338185. doi: 10.1371/journal.pone.0338185 (PMC12680205; doi:10.1371/journal.pone.0338185)
Supplement: S1 Data — (ZIP) [file pone.0338185.s002.zip › Soil erosion rates and percentage of soil erosion area/Investigation_units.shp.xml]

<?xml version="1.0" encoding="UTF-8"?>
<metadata xml:lang="zh"><Esri><CreaDate>20250911</CreaDate><CreaTime>13334700</CreaTime><ArcGISFormat>1.0</ArcGISFormat><SyncOnce>TRUE</SyncOnce><DataProperties><lineage><Process ToolSource="c:\program files (x86)\arcgis\desktop10.2\ArcToolbox\Toolboxes\Data Management Tools.tbx\CalculateField" Date="20250911" Time="133347">CalculateField Investigation_units Number [编号] VB #</Process><Process ToolSource="c:\program files (x86)\arcgis\desktop10.2\ArcToolbox\Toolboxes\Data Management Tools.tbx\CalculateField" Date="20250911" Time="133523">CalculateField Investigation_units Longitude [经度] VB #</Process><Process ToolSource="c:\program files (x86)\arcgis\desktop10.2\ArcToolbox\Toolboxes\Data Management Tools.tbx\CalculateField" Date="20250911" Time="133605">CalculateField Investigation_units Longitude [经度] VB #</Process><Process ToolSource="c:\program files (x86)\arcgis\desktop10.2\ArcToolbox\Toolboxes\Data Management Tools.tbx\CalculateField" Date="20250911" Time="133805">CalculateField Investigation_units Latitude [纬度] VB #</Process></lineage></DataProperties></Esri></metadata>
