# Supplementary material for: Study on the spatiotemporal variation and driving factors of soil erosion based on sampling method in the loess hilly area of western Henan Province, China
Source: PLoS One. 2025 Dec 5;20(12):e0338185. doi: 10.1371/journal.pone.0338185 (PMC12680205; doi:10.1371/journal.pone.0338185)
Supplement: S1 Data — (ZIP) [file pone.0338185.s002.zip › Soil erosion rates and percentage of soil erosion area/Investigation_units.xml]

<?xml version="1.0"?>
<!--<!DOCTYPE metadata SYSTEM "http://www.esri.com/metadata/esriprof80.dtd">-->
<metadata xml:lang="zh"><Esri><CreaDate>20250721</CreaDate><CreaTime>16205600</CreaTime><SyncOnce>FALSE</SyncOnce><DataProperties><lineage><Process Name="FeatureclassToCoverage_2" ToolSource="C:\Program Files\ArcGIS\ArcToolbox\Toolboxes\Conversion Tools.tbx\FeatureclassToCoverage" Date="20110601" Time="212549">FeatureclassToCoverage "F:\nyE00\new2\gongli.shp ROUTE" F:\nyE00\new2\gongli_Featu # DOUBLE</Process><Process ToolSource="C:\Program Files\ArcGIS\ArcToolbox\Toolboxes\Data Management Tools.tbx\Project" Date="20110803" Time="103256">Project D:\原始文件\三门峡市\I49G029056\bjx.shp D:\原始文件\三门峡市\I49G029056\bjx_Project.shp GEOGCS['GCS_WGS_1984',DATUM['D_WGS_1984',SPHEROID['WGS_1984',6378137.0,298.257223563]],PRIMEM['Greenwich',0.0],UNIT['Degree',0.0174532925199433]] xian80_to_84 PROJCS['Xian_1980_3_Degree_GK_CM_111E',GEOGCS['GCS_Xian_1980',DATUM['D_Xian_1980',SPHEROID['Xian_1980',6378140.0,298.257]],PRIMEM['Greenwich',0.0],UNIT['Degree',0.0174532925199433]],PROJECTION['Gauss_Kruger'],PARAMETER['False_Easting',500000.0],PARAMETER['False_Northing',0.0],PARAMETER['Central_Meridian',111.0],PARAMETER['Scale_Factor',1.0],PARAMETER['Latitude_Of_Origin',0.0],UNIT['Meter',1.0]]</Process><Process ToolSource="C:\Program Files\ArcGIS\ArcToolbox\Toolboxes\Data Management Tools.tbx\Project" Date="20110803" Time="103328">Project D:\原始文件\三门峡市\I49G029056\bjx_Project.shp D:\原始文件\三门峡市\I49G029056\bjxp.shp PROJCS['WGS_1984_UTM_Zone_49N',GEOGCS['GCS_WGS_1984',DATUM['D_WGS_1984',SPHEROID['WGS_1984',6378137.0,298.257223563]],PRIMEM['Greenwich',0.0],UNIT['Degree',0.0174532925199433]],PROJECTION['Transverse_Mercator'],PARAMETER['False_Easting',500000.0],PARAMETER['False_Northing',0.0],PARAMETER['Central_Meridian',111.0],PARAMETER['Scale_Factor',0.9996],PARAMETER['Latitude_Of_Origin',0.0],UNIT['Meter',1.0]] # GEOGCS['GCS_WGS_1984',DATUM['D_WGS_1984',SPHEROID['WGS_1984',6378137.0,298.257223563]],PRIMEM['Greenwich',0.0],UNIT['Degree',0.0174532925199433]]</Process><Process ToolSource="C:\Program Files\ArcGIS\ArcToolbox\Toolboxes\Data Management Tools.tbx\FeatureToPolygon" Date="20111113" Time="164932">FeatureToPolygon bjxp D:\上报数据\41\411222\4112220060\shp\bjmp.shp # ATTRIBUTES #</Process><Process ToolSource="C:\Program Files\ArcGIS\ArcToolbox\Toolboxes\Data Management Tools.tbx\Project" Date="20120305" Time="155957">Project F:\Calculate\41\411222\4112220060\shp\bjmp.shp F:\Calculate\41\411222\4112220060\shp\bjmpa.shp PROJCS['WGS_1984_ALBERS',GEOGCS['GCS_WGS_1984',DATUM['D_WGS_1984',SPHEROID['WGS_1984',6378137.0,298.257223563]],PRIMEM['Greenwich',0.0],UNIT['Degree',0.0174532925199433]],PROJECTION['Albers'],PARAMETER['False_Easting',0.0],PARAMETER['False_Northing',0.0],PARAMETER['Central_Meridian',105.0],PARAMETER['Standard_Parallel_1',25.0],PARAMETER['Standard_Parallel_2',47.0],PARAMETER['Latitude_Of_Origin',0.0],UNIT['Meter',1.0]] # PROJCS['WGS_1984_UTM_Zone_49N',GEOGCS['GCS_WGS_1984',DATUM['D_WGS_1984',SPHEROID['WGS_1984',6378137.0,298.257223563]],PRIMEM['Greenwich',0.0],UNIT['Degree',0.0174532925199433]],PROJECTION['Transverse_Mercator'],PARAMETER['False_Easting',500000.0],PARAMETER['False_Northing',0.0],PARAMETER['Central_Meridian',111.0],PARAMETER['Scale_Factor',0.9996],PARAMETER['Latitude_Of_Origin',0.0],UNIT['Meter',1.0]]</Process><Process ToolSource="C:\Program Files\ArcGIS\ArcToolbox\Toolboxes\Data Management Tools.tbx\CopyFeatures" Date="20181123" Time="195831">CopyFeatures I:\a\b\41\411222\4112220060\shp\bjmpa.shp I:\b\41\411222\4112220060\shp\bjmpa.shp # 0 0 0</Process><Process ToolSource="e:\arcgis10.8\desktop10.8\ArcToolbox\Toolboxes\Data Management Tools.tbx\Merge" Date="20230719" Time="121740">Merge bjmpa261;bjmpa260;bjmpa259;bjmpa258;bjmpa257;bjmpa256;bjmpa255;bjmpa254;bjmpa253;bjmpa252;bjmpa251;bjmpa250;bjmpa249;bjmpa248;bjmpa247;bjmpa1;bjmpa2;bjmpa3;bjmpa4;bjmpa5;bjmpa6;bjmpa7;bjmpa8;bjmpa9;bjmpa10;bjmpa11;bjmpa12;bjmpa13;bjmpa14;bjmpa15;bjmpa16;bjmpa17;bjmpa18;bjmpa19;bjmpa20;bjmpa21;bjmpa22;bjmpa23;bjmpa24;bjmpa25;bjmpa26;bjmpa27;bjmpa28;bjmpa29;bjmpa30;bjmpa31;bjmpa32;bjmpa33;bjmpa34;bjmpa35;bjmpa36;bjmpa37;bjmpa38;bjmpa39;bjmpa40;bjmpa41;bjmpa42;bjmpa43;bjmpa45;bjmpa46;bjmpa47;bjmpa48;bjmpa49;bjmpa50;bjmpa51;bjmpa52;bjmpa53;bjmpa54;bjmpa55;bjmpa56;bjmpa57;bjmpa58;bjmpa59;bjmpa60;bjmpa61;bjmpa62;bjmpa63;bjmpa64;bjmpa65;bjmpa66;bjmpa67;bjmpa68;bjmpa69;bjmpa70;bjmpa71;bjmpa72;bjmpa73;bjmpa74;bjmpa75;bjmpa76;bjmpa77;bjmpa78;bjmpa79;bjmpa80;bjmpa81;bjmpa82;bjmpa83;bjmpa84;bjmpa85;bjmpa86;bjmpa87;bjmpa88;bjmpa89;bjmpa90;bjmpa91;bjmpa92;bjmpa93;bjmpa94;bjmpa95;bjmpa96;bjmpa97;bjmpa98;bjmpa99;bjmpa100;bjmpa101;bjmpa102;bjmpa103;bjmpa104;bjmpa105;bjmpa106;bjmpa107;bjmpa108;bjmpa109;bjmpa110;bjmpa111;bjmpa112;bjmpa113;bjmpa114;bjmpa115;bjmpa116;bjmpa117;bjmpa118;bjmpa119;bjmpa120;bjmpa121;bjmpa122;bjmpa124;bjmpa125;bjmpa126;bjmpa127;bjmpa128;bjmpa129;bjmpa130;bjmpa131;bjmpa132;bjmpa133;bjmpa134;bjmpa135;bjmpa136;bjmpa137;bjmpa138;bjmpa139;bjmpa140;bjmpa141;bjmpa142;bjmpa143;bjmpa144;bjmpa145;bjmpa146;bjmpa147;bjmpa148;bjmpa149;bjmpa150;bjmpa151;bjmpa152;bjmpa153;bjmpa154;bjmpa155;bjmpa156;bjmpa157;bjmpa158;bjmpa159;bjmpa160;bjmpa161;bjmpa162;bjmpa163;bjmpa164;bjmpa165;bjmpa166;bjmpa167;bjmpa168;bjmpa169;bjmpa170;bjmpa171;bjmpa172;bjmpa173;bjmpa174;bjmpa175;bjmpa176;bjmpa177;bjmpa178;bjmpa179;bjmpa180;bjmpa181;bjmpa182;bjmpa183;bjmpa184;bjmpa185;bjmpa186;bjmpa188;bjmpa189;bjmpa190;bjmpa191;bjmpa192;bjmpa193;bjmpa194;bjmpa195;bjmpa196;bjmpa197;bjmpa198;bjmpa199;bjmpa200;bjmpa201;bjmpa202;bjmpa203;bjmpa204;bjmpa205;bjmpa206;bjmpa207;bjmpa208;bjmpa209;bjmpa210;bjmpa211;bjmpa212;bjmpa213;bjmpa214;bjmpa215;bjmpa216;bjmpa217;bjmpa218;bjmpa219;bjmpa220;bjmpa221;bjmpa222;bjmpa223;bjmpa224;bjmpa225;bjmpa226;bjmpa227;bjmpa228;bjmpa229;bjmpa230;bjmpa231;bjmpa232;bjmpa233;bjmpa234;bjmpa235;bjmpa236;bjmpa237;bjmpa238;bjmpa239;bjmpa240;bjmpa241;bjmpa242;bjmpa243;bjmpa244;bjmpa245;bjmpa246 C:\Users\qiangqiangdemin\Desktop\a\豫西丘陵区合并单元图2.shp "Id "Id" true true false 6 Long 0 6 ,First,#,bjmpa261,Id,-1,-1,bjmpa260,Id,-1,-1,bjmpa259,Id,-1,-1,bjmpa258,Id,-1,-1,bjmpa257,Id,-1,-1,bjmpa256,Id,-1,-1,bjmpa255,Id,-1,-1,bjmpa254,Id,-1,-1,bjmpa253,Id,-1,-1,bjmpa252,Id,-1,-1,bjmpa251,Id,-1,-1,bjmpa250,Id,-1,-1,bjmpa249,Id,-1,-1,bjmpa248,Id,-1,-1,bjmpa247,Id,-1,-1,bjmpa1,Id,-1,-1,bjmpa2,Id,-1,-1,bjmpa3,Id,-1,-1,bjmpa4,Id,-1,-1,bjmpa5,Id,-1,-1,bjmpa6,Id,-1,-1,bjmpa7,Id,-1,-1,bjmpa8,Id,-1,-1,bjmpa9,Id,-1,-1,bjmpa10,Id,-1,-1,bjmpa11,Id,-1,-1,bjmpa12,Id,-1,-1,bjmpa13,Id,-1,-1,bjmpa14,Id,-1,-1,bjmpa15,Id,-1,-1,bjmpa16,Id,-1,-1,bjmpa17,Id,-1,-1,bjmpa18,Id,-1,-1,bjmpa19,Id,-1,-1,bjmpa20,Id,-1,-1,bjmpa21,Id,-1,-1,bjmpa22,Id,-1,-1,bjmpa23,Id,-1,-1,bjmpa24,Id,-1,-1,bjmpa25,Id,-1,-1,bjmpa26,Id,-1,-1,bjmpa27,Id,-1,-1,bjmpa28,Id,-1,-1,bjmpa29,Id,-1,-1,bjmpa30,Id,-1,-1,bjmpa31,Id,-1,-1,bjmpa32,Id,-1,-1,bjmpa33,Id,-1,-1,bjmpa34,Id,-1,-1,bjmpa35,Id,-1,-1,bjmpa36,Id,-1,-1,bjmpa37,Id,-1,-1,bjmpa38,Id,-1,-1,bjmpa39,Id,-1,-1,bjmpa40,Id,-1,-1,bjmpa41,Id,-1,-1,bjmpa42,Id,-1,-1,bjmpa43,Id,-1,-1,bjmpa45,Id,-1,-1,bjmpa46,Id,-1,-1,bjmpa47,Id,-1,-1,bjmpa48,Id,-1,-1,bjmpa49,Id,-1,-1,bjmpa50,Id,-1,-1,bjmpa51,Id,-1,-1,bjmpa52,Id,-1,-1,bjmpa53,Id,-1,-1,bjmpa54,Id,-1,-1,bjmpa55,Id,-1,-1,bjmpa56,Id,-1,-1,bjmpa57,Id,-1,-1,bjmpa58,Id,-1,-1,bjmpa59,Id,-1,-1,bjmpa60,Id,-1,-1,bjmpa61,Id,-1,-1,bjmpa62,Id,-1,-1,bjmpa63,Id,-1,-1,bjmpa64,Id,-1,-1,bjmpa65,Id,-1,-1,bjmpa66,Id,-1,-1,bjmpa67,Id,-1,-1,bjmpa68,Id,-1,-1,bjmpa69,Id,-1,-1,bjmpa70,Id,-1,-1,bjmpa71,Id,-1,-1,bjmpa72,Id,-1,-1,bjmpa73,Id,-1,-1,bjmpa74,Id,-1,-1,bjmpa75,Id,-1,-1,bjmpa76,Id,-1,-1,bjmpa77,Id,-1,-1,bjmpa78,Id,-1,-1,bjmpa79,Id,-1,-1,bjmpa80,Id,-1,-1,bjmpa81,Id,-1,-1,bjmpa82,Id,-1,-1,bjmpa83,Id,-1,-1,bjmpa84,Id,-1,-1,bjmpa85,Id,-1,-1,bjmpa86,Id,-1,-1,bjmpa87,Id,-1,-1,bjmpa88,Id,-1,-1,bjmpa89,Id,-1,-1,bjmpa90,Id,-1,-1,bjmpa91,Id,-1,-1,bjmpa92,Id,-1,-1,bjmpa93,Id,-1,-1,bjmpa94,Id,-1,-1,bjmpa95,Id,-1,-1,bjmpa96,Id,-1,-1,bjmpa97,Id,-1,-1,bjmpa98,Id,-1,-1,bjmpa99,Id,-1,-1,bjmpa100,Id,-1,-1,bjmpa101,Id,-1,-1,bjmpa102,Id,-1,-1,bjmpa103,Id,-1,-1,bjmpa104,Id,-1,-1,bjmpa105,Id,-1,-1,bjmpa106,Id,-1,-1,bjmpa107,Id,-1,-1,bjmpa108,Id,-1,-1,bjmpa109,Id,-1,-1,bjmpa110,Id,-1,-1,bjmpa111,Id,-1,-1,bjmpa112,Id,-1,-1,bjmpa113,Id,-1,-1,bjmpa114,Id,-1,-1,bjmpa115,Id,-1,-1,bjmpa116,Id,-1,-1,bjmpa117,Id,-1,-1,bjmpa118,Id,-1,-1,bjmpa119,Id,-1,-1,bjmpa120,Id,-1,-1,bjmpa121,Id,-1,-1,bjmpa122,Id,-1,-1,bjmpa124,Id,-1,-1,bjmpa125,Id,-1,-1,bjmpa126,Id,-1,-1,bjmpa127,Id,-1,-1,bjmpa128,Id,-1,-1,bjmpa129,Id,-1,-1,bjmpa130,Id,-1,-1,bjmpa131,Id,-1,-1,bjmpa132,Id,-1,-1,bjmpa133,Id,-1,-1,bjmpa134,Id,-1,-1,bjmpa135,Id,-1,-1,bjmpa136,Id,-1,-1,bjmpa137,Id,-1,-1,bjmpa138,Id,-1,-1,bjmpa139,Id,-1,-1,bjmpa140,Id,-1,-1,bjmpa141,Id,-1,-1,bjmpa142,Id,-1,-1,bjmpa143,Id,-1,-1,bjmpa144,Id,-1,-1,bjmpa145,Id,-1,-1,bjmpa146,Id,-1,-1,bjmpa147,Id,-1,-1,bjmpa148,Id,-1,-1,bjmpa149,Id,-1,-1,bjmpa150,Id,-1,-1,bjmpa151,Id,-1,-1,bjmpa152,Id,-1,-1,bjmpa153,Id,-1,-1,bjmpa154,Id,-1,-1,bjmpa155,Id,-1,-1,bjmpa156,Id,-1,-1,bjmpa157,Id,-1,-1,bjmpa158,Id,-1,-1,bjmpa159,Id,-1,-1,bjmpa160,Id,-1,-1,bjmpa161,Id,-1,-1,bjmpa162,Id,-1,-1,bjmpa163,Id,-1,-1,bjmpa164,Id,-1,-1,bjmpa165,Id,-1,-1,bjmpa166,Id,-1,-1,bjmpa167,Id,-1,-1,bjmpa168,Id,-1,-1,bjmpa169,Id,-1,-1,bjmpa170,Id,-1,-1,bjmpa171,Id,-1,-1,bjmpa172,Id,-1,-1,bjmpa173,Id,-1,-1,bjmpa174,Id,-1,-1,bjmpa175,Id,-1,-1,bjmpa176,Id,-1,-1,bjmpa177,Id,-1,-1,bjmpa178,Id,-1,-1,bjmpa179,Id,-1,-1,bjmpa180,Id,-1,-1,bjmpa181,Id,-1,-1,bjmpa182,Id,-1,-1,bjmpa183,Id,-1,-1,bjmpa184,Id,-1,-1,bjmpa185,Id,-1,-1,bjmpa186,Id,-1,-1,bjmpa188,Id,-1,-1,bjmpa189,Id,-1,-1,bjmpa190,Id,-1,-1,bjmpa191,Id,-1,-1,bjmpa192,Id,-1,-1,bjmpa193,Id,-1,-1,bjmpa194,Id,-1,-1,bjmpa195,Id,-1,-1,bjmpa196,Id,-1,-1,bjmpa197,Id,-1,-1,bjmpa198,Id,-1,-1,bjmpa199,Id,-1,-1,bjmpa200,Id,-1,-1,bjmpa201,Id,-1,-1,bjmpa202,Id,-1,-1,bjmpa203,Id,-1,-1,bjmpa204,Id,-1,-1,bjmpa205,Id,-1,-1,bjmpa206,Id,-1,-1,bjmpa207,Id,-1,-1,bjmpa208,Id,-1,-1,bjmpa209,Id,-1,-1,bjmpa210,Id,-1,-1,bjmpa211,Id,-1,-1,bjmpa212,Id,-1,-1,bjmpa213,Id,-1,-1,bjmpa214,Id,-1,-1,bjmpa215,Id,-1,-1,bjmpa216,Id,-1,-1,bjmpa217,Id,-1,-1,bjmpa218,Id,-1,-1,bjmpa219,Id,-1,-1,bjmpa220,Id,-1,-1,bjmpa221,Id,-1,-1,bjmpa222,Id,-1,-1,bjmpa223,Id,-1,-1,bjmpa224,Id,-1,-1,bjmpa225,Id,-1,-1,bjmpa226,Id,-1,-1,bjmpa227,Id,-1,-1,bjmpa228,Id,-1,-1,bjmpa229,Id,-1,-1,bjmpa230,Id,-1,-1,bjmpa231,Id,-1,-1,bjmpa232,Id,-1,-1,bjmpa233,Id,-1,-1,bjmpa234,Id,-1,-1,bjmpa235,Id,-1,-1,bjmpa236,Id,-1,-1,bjmpa237,Id,-1,-1,bjmpa238,Id,-1,-1,bjmpa239,Id,-1,-1,bjmpa240,Id,-1,-1,bjmpa241,Id,-1,-1,bjmpa242,Id,-1,-1,bjmpa243,Id,-1,-1,bjmpa244,Id,-1,-1,bjmpa245,Id,-1,-1,bjmpa246,Id,-1,-1"</Process><Process ToolSource="e:\arcgis10.8\desktop10.8\ArcToolbox\Toolboxes\Data Management Tools.tbx\CalculateField" Date="20230808" Time="165702">CalculateField 豫西丘陵区合并单元图2 编号 [FID]+1 VB #</Process><Process ToolSource="e:\arcgis10.8\desktop10.8\ArcToolbox\Toolboxes\Data Management Tools.tbx\CalculateField" Date="20230814" Time="163955">CalculateField 豫西丘陵区合并单元图2 编号 "[FID] +1" VB #</Process><Process ToolSource="e:\arcgis10.8\desktop10.8\ArcToolbox\Toolboxes\Data Management Tools.tbx\CalculateField" Date="20230814" Time="164048">CalculateField 豫西丘陵区合并单元图2 编号 "[FID] +1" VB #</Process><Process ToolSource="d:\arcgis10.8.2\arcgis\desktop10.8\ArcToolbox\Toolboxes\Data Management Tools.tbx\CalculateField" Date="20240622" Time="134918">CalculateField 256个调查单元边界 编号 "[FID] +1" VB #</Process></lineage><itemProps><itemName Sync="TRUE">豫西丘陵区合并单元图2</itemName><imsContentType Sync="TRUE">002</imsContentType><itemSize Sync="TRUE">0.000</itemSize><itemLocation><linkage Sync="TRUE">file://\\LAPTOP-TL6V0J8P\Users\qiangqiangdemin\Desktop\a\豫西丘陵区合并单元图2.shp</linkage><protocol Sync="TRUE">Local Area Network</protocol></itemLocation></itemProps><coordRef><type Sync="TRUE">Projected</type><geogcsn Sync="TRUE">GCS_WGS_1984</geogcsn><csUnits Sync="TRUE">Linear Unit: Meter (1.000000)</csUnits><projcsn Sync="TRUE">WGS_1984_ALBERS</projcsn><peXml Sync="TRUE">&lt;ProjectedCoordinateSystem xsi:type='typens:ProjectedCoordinateSystem' xmlns:xsi='http://www.w3.org/2001/XMLSchema-instance' xmlns:xs='http://www.w3.org/2001/XMLSchema' xmlns:typens='http://www.esri.com/schemas/ArcGIS/10.7'&gt;&lt;WKT&gt;PROJCS[&amp;quot;WGS_1984_ALBERS&amp;quot;,GEOGCS[&amp;quot;GCS_WGS_1984&amp;quot;,DATUM[&amp;quot;D_WGS_1984&amp;quot;,SPHEROID[&amp;quot;WGS_1984&amp;quot;,6378137.0,298.257223563]],PRIMEM[&amp;quot;Greenwich&amp;quot;,0.0],UNIT[&amp;quot;Degree&amp;quot;,0.0174532925199433]],PROJECTION[&amp;quot;Albers&amp;quot;],PARAMETER[&amp;quot;False_Easting&amp;quot;,0.0],PARAMETER[&amp;quot;False_Northing&amp;quot;,0.0],PARAMETER[&amp;quot;Central_Meridian&amp;quot;,105.0],PARAMETER[&amp;quot;Standard_Parallel_1&amp;quot;,25.0],PARAMETER[&amp;quot;Standard_Parallel_2&amp;quot;,47.0],PARAMETER[&amp;quot;Latitude_Of_Origin&amp;quot;,0.0],UNIT[&amp;quot;Meter&amp;quot;,1.0]]&lt;/WKT&gt;&lt;XOrigin&gt;-17330600&lt;/XOrigin&gt;&lt;YOrigin&gt;-4694200&lt;/YOrigin&gt;&lt;XYScale&gt;259864033.98442611&lt;/XYScale&gt;&lt;ZOrigin&gt;-100000&lt;/ZOrigin&gt;&lt;ZScale&gt;10000&lt;/ZScale&gt;&lt;MOrigin&gt;-100000&lt;/MOrigin&gt;&lt;MScale&gt;10000&lt;/MScale&gt;&lt;XYTolerance&gt;0.001&lt;/XYTolerance&gt;&lt;ZTolerance&gt;0.001&lt;/ZTolerance&gt;&lt;MTolerance&gt;0.001&lt;/MTolerance&gt;&lt;HighPrecision&gt;true&lt;/HighPrecision&gt;&lt;/ProjectedCoordinateSystem&gt;</peXml></coordRef></DataProperties><SyncDate>20230719</SyncDate><SyncTime>12171800</SyncTime><ModDate>20230719</ModDate><ModTime>12171800</ModTime><ArcGISFormat>1.0</ArcGISFormat></Esri><idinfo><citation><citeinfo><onlink Sync="TRUE">\\SYS-XIEYAN\I\b\41\411222\4112220060\shp\bjmpa.shp</onlink><origin>REQUIRED: The name of an organization or individual that developed the data set.</origin><pubdate>REQUIRED: The date when the data set is published or otherwise made available for release.</pubdate><title Sync="TRUE">bjmpa</title><ftname Sync="TRUE">bjmpa</ftname><geoform Sync="TRUE">vector digital data</geoform></citeinfo></citation><native Sync="TRUE">Microsoft Windows XP Version 5.1 (Build 2600) Service Pack 3; ESRI ArcCatalog 9.3.0.1770</native><descript><langdata Sync="TRUE">zh</langdata><abstract>REQUIRED: A brief narrative summary of the data set.</abstract><purpose>REQUIRED: A summary of the intentions with which the data set was developed.</purpose></descript><timeperd><current>REQUIRED: The basis on which the time period of content information is determined.</current><timeinfo><sngdate><caldate>REQUIRED: The year (and optionally month, or month and day) for which the data set corresponds to the ground.</caldate></sngdate></timeinfo></timeperd><status><progress>REQUIRED: The state of the data set.</progress><update>REQUIRED: The frequency with which changes and additions are made to the data set after the initial data set is completed.</update></status><spdom><bounding><westbc Sync="TRUE">REQUIRED: Western-most coordinate of the limit of coverage expressed in longitude.</westbc><eastbc Sync="TRUE">REQUIRED: Eastern-most coordinate of the limit of coverage expressed in longitude.</eastbc><northbc Sync="TRUE">REQUIRED: Northern-most coordinate of the limit of coverage expressed in latitude.</northbc><southbc Sync="TRUE">REQUIRED: Southern-most coordinate of the limit of coverage expressed in latitude.</southbc></bounding></spdom><keywords><theme><themekt>REQUIRED: Reference to a formally registered thesaurus or a similar authoritative source of theme keywords.</themekt><themekey>REQUIRED: Common-use word or phrase used to describe the subject of the data set.</themekey></theme></keywords><accconst>REQUIRED: Restrictions and legal prerequisites for accessing the data set.</accconst><useconst>REQUIRED: Restrictions and legal prerequisites for using the data set after access is granted.</useconst><natvform Sync="TRUE">Shapefile</natvform></idinfo><distInfo><distributor><distorTran><onLineSrc><linkage Sync="TRUE">file://\\SYS-XIEYAN\I\b\41\411222\4112220060\shp\bjmpa.shp</linkage><protocol Sync="TRUE">Local Area Network</protocol><orDesc Sync="TRUE">002</orDesc></onLineSrc><transSize Sync="TRUE">0.000</transSize></distorTran><distorFormat><formatName Sync="TRUE">Shapefile</formatName></distorFormat></distributor><distFormat><formatName Sync="TRUE">Shapefile</formatName></distFormat><distTranOps><transSize Sync="TRUE">0.000</transSize></distTranOps></distInfo><dataqual><lineage><procstep><procdesc Sync="TRUE">Dataset copied.</procdesc><srcused Sync="TRUE"></srcused><date Sync="TRUE">20110618</date><time Sync="TRUE">10370700</time></procstep><procstep><procdesc Sync="TRUE">Dataset copied.</procdesc><srcused Sync="TRUE"></srcused><procdate Sync="TRUE">20110803</procdate><proctime Sync="TRUE">10325600</proctime></procstep><procstep><procdesc Sync="TRUE">Dataset copied.</procdesc><srcused Sync="TRUE"></srcused><procdate Sync="TRUE">20110803</procdate><proctime Sync="TRUE">10332800</proctime></procstep><procstep><procdesc Sync="TRUE">Dataset copied.</procdesc><srcused Sync="TRUE">D:\原始文件\三门峡市\I49G029056\bjxp</srcused><procdate Sync="TRUE">20110803</procdate><proctime Sync="TRUE">10353800</proctime></procstep><procstep><procdesc Sync="TRUE">Dataset copied.</procdesc><srcused Sync="TRUE"></srcused><procdate Sync="TRUE">20120305</procdate><proctime Sync="TRUE">15595700</proctime></procstep></lineage></dataqual><dataIdInfo><envirDesc Sync="TRUE"> Version 6.2 (Build 9200) ; Esri ArcGIS 10.8.0.12790</envirDesc><dataLang><languageCode Sync="TRUE" value="zho"></languageCode><countryCode value="CHN" Sync="TRUE"></countryCode></dataLang><idCitation><resTitle Sync="TRUE">豫西丘陵区合并单元图2</resTitle><presForm><PresFormCd Sync="TRUE" value="005"></PresFormCd></presForm></idCitation><spatRpType><SpatRepTypCd Sync="TRUE" value="001"></SpatRepTypCd></spatRpType></dataIdInfo><metainfo><langmeta Sync="TRUE">zh</langmeta><metstdn Sync="TRUE">FGDC Content Standards for Digital Geospatial Metadata</metstdn><metstdv Sync="TRUE">FGDC-STD-001-1998</metstdv><mettc Sync="TRUE">local time</mettc><metc><cntinfo><cntorgp><cntper>REQUIRED: The person responsible for the metadata information.</cntper><cntorg>REQUIRED: The organization responsible for the metadata information.</cntorg></cntorgp><cntaddr><addrtype>REQUIRED: The mailing and/or physical address for the organization or individual.</addrtype><city>REQUIRED: The city of the address.</city><state>REQUIRED: The state or province of the address.</state><postal>REQUIRED: The ZIP or other postal code of the address.</postal></cntaddr><cntvoice>REQUIRED: The telephone number by which individuals can speak to the organization or individual.</cntvoice></cntinfo></metc><metd Sync="TRUE">20181123</metd></metainfo><mdLang><languageCode Sync="TRUE" value="zho"></languageCode><countryCode value="CHN" Sync="TRUE"></countryCode></mdLang><mdStanName Sync="TRUE">ISO 19115 Geographic Information - Metadata</mdStanName><mdStanVer Sync="TRUE">DIS_ESRI1.0</mdStanVer><mdChar><CharSetCd Sync="TRUE" value="004"></CharSetCd></mdChar><mdHrLv><ScopeCd Sync="TRUE" value="005"></ScopeCd></mdHrLv><mdHrLvName Sync="TRUE">dataset</mdHrLvName><distinfo><resdesc Sync="TRUE">Downloadable Data</resdesc><stdorder><digform><digtinfo><transize Sync="TRUE">0.000</transize><dssize Sync="TRUE">0.000</dssize></digtinfo></digform></stdorder></distinfo><spdoinfo><direct Sync="TRUE">Vector</direct><ptvctinf><esriterm Name="豫西丘陵区合并单元图2"><efeatyp Sync="TRUE">Simple</efeatyp><efeageom code="4" Sync="TRUE"></efeageom><esritopo Sync="TRUE">FALSE</esritopo><efeacnt Sync="TRUE">0</efeacnt><spindex Sync="TRUE">FALSE</spindex><linrefer Sync="TRUE">FALSE</linrefer></esriterm></ptvctinf></spdoinfo><spref><horizsys><cordsysn><geogcsn Sync="TRUE">GCS_WGS_1984</geogcsn><projcsn Sync="TRUE">WGS_1984_ALBERS</projcsn></cordsysn><planar><planci><plance Sync="TRUE">coordinate pair</plance><plandu Sync="TRUE">meters</plandu><coordrep><absres Sync="TRUE">0.000000</absres><ordres Sync="TRUE">0.000000</ordres></coordrep></planci></planar><geodetic><horizdn Sync="TRUE">D_WGS_1984</horizdn><ellips Sync="TRUE">WGS_1984</ellips><semiaxis Sync="TRUE">6378137.000000</semiaxis><denflat Sync="TRUE">298.257224</denflat></geodetic></horizsys></spref><refSysInfo><RefSystem><refSysID><identCode Sync="TRUE" code="0">WGS_1984_ALBERS</identCode></refSysID></RefSystem></refSysInfo><spatRepInfo><VectSpatRep><geometObjs Name="豫西丘陵区合并单元图2"><geoObjTyp><GeoObjTypCd value="002" Sync="TRUE"></GeoObjTypCd></geoObjTyp><geoObjCnt Sync="TRUE">0</geoObjCnt></geometObjs><topLvl><TopoLevCd value="001" Sync="TRUE"></TopoLevCd></topLvl></VectSpatRep></spatRepInfo><eainfo><detailed Name="豫西丘陵区合并单元图2"><enttyp><enttypl Sync="TRUE">豫西丘陵区合并单元图2</enttypl><enttypt Sync="TRUE">Feature Class</enttypt><enttypc Sync="TRUE">0</enttypc></enttyp><attr><attrlabl Sync="TRUE">FID</attrlabl><attalias Sync="TRUE">FID</attalias><attrtype Sync="TRUE">OID</attrtype><attwidth Sync="TRUE">4</attwidth><atprecis Sync="TRUE">0</atprecis><attscale Sync="TRUE">0</attscale><attrdef Sync="TRUE">Internal feature number.</attrdef><attrdefs Sync="TRUE">ESRI</attrdefs><attrdomv><udom Sync="TRUE">Sequential unique whole numbers that are automatically generated.</udom></attrdomv></attr><attr><attrlabl Sync="TRUE">Shape</attrlabl><attalias Sync="TRUE">Shape</attalias><attrtype Sync="TRUE">Geometry</attrtype><attwidth Sync="TRUE">0</attwidth><atprecis Sync="TRUE">0</atprecis><attscale Sync="TRUE">0</attscale><attrdef Sync="TRUE">Feature geometry.</attrdef><attrdefs Sync="TRUE">ESRI</attrdefs><attrdomv><udom Sync="TRUE">Coordinates defining the features.</udom></attrdomv></attr><attr><attrlabl Sync="TRUE">Id</attrlabl><attalias Sync="TRUE">Id</attalias><attrtype Sync="TRUE">Integer</attrtype><attwidth Sync="TRUE">6</attwidth><atprecis Sync="TRUE">6</atprecis><attscale Sync="TRUE">0</attscale></attr></detailed></eainfo><mdDateSt Sync="TRUE">20230719</mdDateSt></metadata>
