# Supplementary material for: Study on the spatiotemporal variation and driving factors of soil erosion based on sampling method in the loess hilly area of western Henan Province, China
Source: PLoS One. 2025 Dec 5;20(12):e0338185. doi: 10.1371/journal.pone.0338185 (PMC12680205; doi:10.1371/journal.pone.0338185)
Supplement: S1 Data — (ZIP) [file pone.0338185.s002.zip › Soil erosion rates and percentage of soil erosion area/Percentage of soil erosion area in 2011.tif.xml]

<PAMDataset>
  <Metadata>
    <MDI key="DataType">Generic</MDI>
  </Metadata>
  <PAMRasterBand band="1">
    <Histograms>
      <HistItem>
        <HistMin>1.62151825428009</HistMin>
        <HistMax>80.97158050537109</HistMax>
        <BucketCount>256</BucketCount>
        <IncludeOutOfRange>1</IncludeOutOfRange>
        <Approximate>0</Approximate>
        <HistCounts>1|1|4|5|7|8|20|22|34|34|38|51|84|103|133|153|194|262|319|367|500|543|814|1251|1493|1481|2074|2560|3056|2367|2275|2159|2250|2402|2766|2966|3394|3941|4710|5602|6570|7443|7743|7524|8558|7422|6958|7015|7309|7992|9263|10841|11615|9189|8863|8407|8297|8146|7706|7162|6840|6553|6327|6038|6131|5997|6048|6100|6266|6328|6465|6543|6420|6513|6786|7000|6901|7074|7131|6693|6757|7199|7738|8301|8836|9093|9238|9456|9480|10185|10175|10578|10713|10677|10936|10696|10873|10829|10961|11301|11796|11951|12491|13130|12848|12669|12277|11769|11293|11571|11488|11337|12031|12592|13297|14582|14158|14387|14466|13963|13246|13513|13373|12857|13338|14302|14131|13695|14075|14631|14764|14370|14126|14065|14028|13905|14490|14095|13439|13402|13183|13542|13714|14157|14973|15698|15977|16733|17277|19272|19614|18200|17333|17362|18136|19665|21105|22806|21431|21191|20888|21882|22501|23397|22804|22092|24407|23635|21263|20325|20327|21793|21484|20385|20949|19845|21433|20848|18822|17545|16828|16605|15325|14759|13744|13359|13465|13364|13663|12882|12880|12401|12395|12421|12144|11881|11903|12439|11945|11839|11836|12191|12689|12383|12957|13731|14711|15549|16149|17340|18380|23627|22026|20227|18968|19769|20653|22867|20227|19066|16990|16027|16954|16505|17312|16195|13427|13409|14627|15002|13397|12664|13407|15319|12213|9494|5912|4998|3641|3239|2091|1362|853|559|341|209|119|64|40|20|7|4|3|0|0|1</HistCounts>
      </HistItem>
    </Histograms>
    <Metadata>
      <MDI key="RepresentationType">ATHEMATIC</MDI>
      <MDI key="STATISTICS_COVARIANCES">281.1848548096555</MDI>
      <MDI key="STATISTICS_EXCLUDEDVALUES"></MDI>
      <MDI key="STATISTICS_MAXIMUM">80.971580505371</MDI>
      <MDI key="STATISTICS_MEAN">48.369502603833</MDI>
      <MDI key="STATISTICS_MINIMUM">1.6215182542801</MDI>
      <MDI key="STATISTICS_SKIPFACTORX">1</MDI>
      <MDI key="STATISTICS_SKIPFACTORY">1</MDI>
      <MDI key="STATISTICS_STDDEV">16.768567464445</MDI>
    </Metadata>
  </PAMRasterBand>
</PAMDataset>
