# Supplementary material for: Study on the spatiotemporal variation and driving factors of soil erosion based on sampling method in the loess hilly area of western Henan Province, China
Source: PLoS One. 2025 Dec 5;20(12):e0338185. doi: 10.1371/journal.pone.0338185 (PMC12680205; doi:10.1371/journal.pone.0338185)
Supplement: S1 Data — (ZIP) [file pone.0338185.s002.zip › Soil erosion rates and percentage of soil erosion area/Percentage of soil erosion area in 2022.tif.xml]

<PAMDataset>
  <Metadata>
    <MDI key="DataType">Generic</MDI>
  </Metadata>
  <PAMRasterBand band="1">
    <Histograms>
      <HistItem>
        <HistMin>0.4676014184951782</HistMin>
        <HistMax>84.25293731689453</HistMax>
        <BucketCount>256</BucketCount>
        <IncludeOutOfRange>1</IncludeOutOfRange>
        <Approximate>0</Approximate>
        <HistCounts>1|3|9|18|33|68|92|148|237|355|528|729|1240|2644|3551|5556|6388|8776|7877|9703|11605|12346|11307|11577|10469|10127|9843|10378|9645|9796|9706|9949|10267|11188|12777|13006|14304|15793|17119|16818|17757|15057|14568|15651|13418|12269|12738|12533|12372|11740|12447|12093|11578|11705|12188|13352|12974|12291|12542|13313|14329|14517|14860|14897|14429|14920|15412|16137|17433|18129|18837|20382|20922|20867|21139|20038|20410|20961|20331|21096|21974|22880|24239|24939|26301|26581|26618|26764|26422|26359|27099|29783|31633|31810|30726|31539|30388|28840|28612|27134|27004|27722|28900|28897|30045|29511|28469|30623|29947|29148|27310|26333|25290|24790|24135|23407|22714|23430|24391|24714|25049|24502|24713|23574|21572|20142|20272|20749|22557|22969|21687|22355|21447|20064|21402|20995|18724|16794|15553|13875|12630|11864|11815|11704|11456|11598|10650|10340|10444|11115|10256|9123|8433|8276|8307|8093|7905|7737|7665|8120|6542|5571|4725|4265|4149|3951|4062|4924|4949|4514|5105|5498|4712|4696|4983|4779|3654|3259|2523|2080|1728|1454|1217|1025|862|726|648|552|486|415|355|327|308|258|207|184|185|169|150|125|125|104|93|76|73|83|60|63|50|47|47|39|30|32|19|27|16|21|19|18|14|14|9|15|5|8|6|11|3|3|5|6|3|1|2|4|4|4|1|0|1|0|1|1|0|2|1|0|0|0|0|1|0|0|0|1</HistCounts>
      </HistItem>
    </Histograms>
    <Metadata>
      <MDI key="RepresentationType">ATHEMATIC</MDI>
      <MDI key="STATISTICS_COVARIANCES">155.5905880840092</MDI>
      <MDI key="STATISTICS_EXCLUDEDVALUES"></MDI>
      <MDI key="STATISTICS_MAXIMUM">84.252937316895</MDI>
      <MDI key="STATISTICS_MEAN">31.497782803803</MDI>
      <MDI key="STATISTICS_MINIMUM">0.46760141849518</MDI>
      <MDI key="STATISTICS_SKIPFACTORX">1</MDI>
      <MDI key="STATISTICS_SKIPFACTORY">1</MDI>
      <MDI key="STATISTICS_STDDEV">12.473595635742</MDI>
    </Metadata>
  </PAMRasterBand>
</PAMDataset>
