# Supplementary material for: Study on the spatiotemporal variation and driving factors of soil erosion based on sampling method in the loess hilly area of western Henan Province, China
Source: PLoS One. 2025 Dec 5;20(12):e0338185. doi: 10.1371/journal.pone.0338185 (PMC12680205; doi:10.1371/journal.pone.0338185)
Supplement: S1 Data — (ZIP) [file pone.0338185.s002.zip › Soil erosion rates and percentage of soil erosion area/read me.txt]

1. The number of investigation units in 256. Each investigative unit covers an area  of 1 square kilometer.

2. Description of the attribute table in the "Average_soil_erosion_rates_of_investigation_units" are as follow.
Area is the area of investigation unit (square kilometer).
2011b is the factor of biomass-control of 2011.
2022b is the factor of biomass-control of 2022.
2011l is the factor of slope length of 2011.
2022l is the factor of slope length of 2022.
2011s is the factor of slope steepness of 2011.
2022s is the factor of slope steepness of 2022.
2011e is the factor of engineering-control of 2011.
2022e is the factor of engineering-control of 2022.
2011t is the factor of tillage practices of 2011.
2022t is the factor of tillage practices of 2022.
2011r is the rainfall erosivity of 2011.
2022r is the rainfall erosivity of 2022.
2011a is soil erosion rate of investigation unit of 2011.
2022a is soil erosion rate of investigation unit of 2022.
The "Number" field denotes the unique identifier for each investigation unit.
